# Supplementary material for: The common structure of mentalizing
Source: PLoS One. 2025 Sep 26;20(9):e0332722. doi: 10.1371/journal.pone.0332722 (PMC12469391; doi:10.1371/journal.pone.0332722)
Supplement: S1 File — (XLSX) [file pone.0332722.s001.xlsx]

## Sheet: Contents
Supplementary material for "The Structure of Mentalizing: Development of the Comprehensive Mentalizing Questionnaire 1.0 (CMQ 1.0)"
Sheet	Description
1-1 (Study 1)	The initial item pool
1-2 (Study 1)	Item analysis
1-3 (Study 1)	The polychoric correlation matrix of all items
1-4 (Study 1)	Single-factor EFA solution
1-5 (Study 1)	Two-factor EFA solution
1-6 (Study 1)	Three-factor EFA solution
1-7 (Study 1)	Four-factor EFA solution
1-8 (Study 1)	Five-factor EFA solution
1-9 (Study 1)	Six-factor EFA solution
1-10 (Study 1)	Seven-factor EFA solution
1-11 (Study 1)	Eight-factor EFA solution
1-12 (Study 1)	Nine-factor EFA solution
1-13 (Study 1)	10-factor EFA solution
1-14 (Study 1)	Second-level EFA on Factor #1 (three subfactors)
1-15 (Study 1)	Second-level EFA on Factor #2 (three subfactors)
1-16 (Study 1)	Second-level EFA on Factor #3 (one subfactor)
1-17 (Study 1)	Second-level EFA on Factor #4 (two subfactors)
1-18 (Study 1)	Second-level EFA on Factor #5 (one subfactor)
1-19 (Study 1)	Final 10-factor structure
2-1 (Study 2)	Fit indices for the initial CFA model
2-2 (Study 2)	Parameter estimates for the initial CFA model
2-3 (Study 2)	Inter-factor correlation matrix for the initial CFA model
2-4 (Study 2)	Fit indices for the initial ESEM model
2-5 (Study 2)	Parameter estimates for the initial ESEM model
2-6 (Study 2)	Inter-factor correlation matrix for the initial ESEM model
2-7 (Study 2)	Fit indices for the initial bifactor-ESEM model
2-8 (Study 2)	Parameter estimates for the initial bifactor-ESEM model
2-9 (Study 2)	Ancillary indices for the initial bifactor-ESEM model
2-10 (Study 2)	Fit indices for the refined ESEM model
2-11 (Study 2)	Parameter estimates for the refined ESEM model
2-12 (Study 2)	Inter-factor correlation matrix for the refined ESEM model
2-13 (Study 2)	Fit indices for the validity-testing SEM models
3-1 (Study 3)	Analysis of items added to the CMQ (aimed for Empathy subscale)
3-2 (Study 3)	Fit indices for the initial ESEM model
3-3 (Study 3)	Parameter estimates for the initial ESEM model
3-4 (Study 3)	Inter-factor correlation matrix for the initial ESEM model
3-5 (Study 3)	Fit indices for the refined ESEM model
3-6 (Study 3)	Parameter estimates for the refined ESEM model
3-7 (Study 3)	Inter-factor correlation matrix for the refined ESEM model
* Important Note: To address copyright considerations, the full items of the MZQ, MentS, FIMI, and CAMSQ measures are not included in this report; instead, item descriptions are provided. Citations and details on accessing the complete item lists for these measures are provided below:	Citations	Access options
MZQ	Hausberg, M. C., Schulz, H., Piegler, T., Happach, C. G., Klöpper, M., Brütt, A. L., Sammet, I., & Andreas, S. (2012). Is a self-rated instrument appropriate to assess mentalization in patients with mental disorders? Development and first validation of the Mentalization Questionnaire (MZQ). Psychotherapy Research, 22(6), 699-709. https://doi.org/10.1080/10503307.2012.709325	Available in the first table of the cited article
MentS	Dimitrijević, A., Hanak, N., Altaras Dimitrijević, A., & Jolić Marjanović, Z. (2018). The Mentalization Scale (MentS): A Self-Report Measure for the Assessment of Mentalizing Capacity. Journal of Personality Assessment, 100(3), 268-280. https://doi.org/10.1080/00223891.2017.1310730	Available in the Appendix of the cited article
FIMI	Clutterbuck, R. A., Callan, M. J., Taylor, E. C., Livingston, L. A., & Shah, P. (2021). Development and validation of the Four-Item Mentalising Index. Psychol Assess, 33(7), 629-636. https://doi.org/10.1037/pas0001004	https://supp.apa.org/psycarticles/supplemental/pas0001004/FIMI.pdf
CAMSQ	Müller, S., Wendt, L. P., & Zimmermann, J. (2023). Development and Validation of the Certainty About Mental States Questionnaire (CAMSQ): A Self-Report Measure of Mentalizing Oneself and Others. Assessment, 30(3), 651–674. https://doi.org/10.1177/10731911211061280	https://osf.io/4rbmg/

## Sheet: 1-1
RFQ1	People’s thoughts are a mystery to me
RFQ2	I don’t always know why I do what I do
RFQ3	When I get angry I say things without really knowing why I am saying them
RFQ4	When I get angry I say things that I later regret
RFQ5	If I feel insecure I can behave in ways that put others’ backs up
RFQ6	Sometimes I do things without really knowing why
RFQ7	I always know what I feel
RFQ8	Strong feelings often cloud my thinking
MZQ1	Fear exacerbates when anticipating criticism or offense
MZQ2	Insights from others provide little clarity about personal feelings
MZQ3	Perceiving emotional experiences as potentially threatening or unmanageable
MZQ4	Belief in others’ affection depends on tangible evidence
MZQ5	Avoiding emotions often feels preferable
MZQ6	Frequent difficulty in controlling emotions
MZQ7	Fixed perception of relationship dynamics as static or unchangeable
MZQ8	Tendency to disregard bodily distress until it becomes unavoidable
MZQ9	Fear that discussing emotions will make them stronger
MZQ10	Delayed recognition of emotional states after they have passed
MZQ11	Limited capacity to fully experience the depth or strength of one's emotional responses
MZQ12	Frequent feeling of threat from potential reproval
MZQ13	Negative interpretation of others’ behavioral cues as signaling boredom
MZQ14	Minimal desire to discuss thoughts or emotions with others
MZQ15	Frequent unawareness of inner experiences
MentS1	Valuing self-reflection regarding behavioral motivations and origins
MentS2	Attentive monitoring of others’ actions and words to infer characteristics
MentS3	Perceptiveness toward the emotional states displayed by others
MentS4	Frequent contemplation about others and their actions
MentS5	Frequent recognition of what makes others uncomfortable
MentS6	Capacity to empathize with others’ emotions
MentS7	Effort to understand personal reactions of annoyance
MentS8	Uncertainty in distinguishing between negative emotions when distressed
MentS9	Disinterest in analyzing others’ actions
MentS10	Accurate predictions of others' actions based on their mental states
MentS11	Difficulty explaining personal actions, even to oneself
MentS12	Recognizing others’ emotions before verbal expression
MentS13	Valuing understanding of experiences in intimate relationships
MentS14	Avoidance of self-discovery that may reveal unpleasant truths
MentS15	Recognizing mental states as keys to interpret actions
MentS16	Frequent discussions about feelings with close individuals
MentS17	Interest in psychological topics in publications
MentS18	Struggles to acknowledge negative feelings to oneself
MentS19	Aversion to reflecting on personal issues
MentS20	Ability to characterize close individuals’ traits precisely
MentS21	Imprecise differentiation between various emotional states experienced
MentS22	Challenges in verbal articulation of emotional experiences
MentS23	Perceived as an understanding individual who provides appropriate guidance
MentS24	Strong interest in understanding human actions
MentS25	Ease in characterizing personal emotions
MentS26	Tendency for zoning out when listening to others’ inner states
MentS27	Belief in the futility of considering others’ intentions or desires
MentS28	Emphasis on teaching youth to express emotions and desires
CAMSQ1	Awareness of one’s deepest wishes and desires
CAMSQ2	Ability to discern if someone is at peace with themselves
CAMSQ3	Predicting others’ reactions to situations
CAMSQ4	Understanding the sources of personal happiness
CAMSQ5	Awareness of goals behind one’s behavior
CAMSQ6	Identifying awkwardness in group dynamics
CAMSQ7	Understanding reasons for personal interests
CAMSQ8	Detecting insincerity in others’ opinions
CAMSQ9	Comprehension of one’s emotions
CAMSQ10	Recognizing when others conceal their thoughts
CAMSQ11	Awareness of personal virtues
CAMSQ12	Identifying feigned amusement in others
CAMSQ13	Understanding reasons for strong personal opinions
CAMSQ14	Awareness of reasons behind bad moods
CAMSQ15	Assessing trustworthiness in others
CAMSQ16	Understanding the reasons for one’s actions
CAMSQ17	Recognizing when someone is being taken advantage of
CAMSQ18	Detecting boredom in others during conversations
CAMSQ19	Interpreting emotions from others’ facial expressions
CAMSQ20	Knowing the best decision for oneself in tough situations
MMQ1	I often try to explain what is happening to me
MMQ2	I am an impulsive person
MMQ3	I sometimes experience mood swings I can’t control
MMQ4	I’m able to get the deepest aspects of people around me
MMQ5	I can tune in other people’s mental states
MMQ6	Understanding what others feel is crucial in understanding their actions
MMQ7	I sometimes feel like I am losing control of my emotions
MMQ8	I am able to reflect on my behaviours
MMQ9	Relationships with other people prevent me from being myself
MMQ10	I’m interested in understanding my mental processes
MMQ11	I can tolerate frustrations of daily life
MMQ12	Others don’t understand me
MMQ13	It’s better to beware of others
MMQ14	I’m able to empathize with others when they tell me something
MMQ15	I am afraid to open up with other people
MMQ16	I ponder over what happens to me
MMQ17	I find beneficial to analyse my behaviour
MMQ18	I often think about why things happen
MMQ19	For me things are either white or black
MMQ20	I don’t trust others
MMQ21	I am sensitive to what happens to others
MMQ22	I can usually adapt myself to different contexts with no difficulties
MMQ23	It happens to me to have conflicting emotions
MMQ24	I am able to sort out difficult problems when life presents those to me
MMQ25	I am able to bear the emotional load of stressful situations
MMQ26	When I feel an intense emotion, I can control it
MMQ27	People abandon me
MMQ28	I can easily attune to other people’s thinking
MMQ29	It’s better to beware of strangers
MMQ30	I am able to cope with difficult situations
MMQ31	I am a thoughtful person
MMQ32	I’m keen on understanding why certain things happen to me
MMQ33	Some people are the cause of my problems
FIMI1	Ease of imagining another person’s experience
FIMI2	Occasional difficulty in seeing others’ perspective
FIMI3	Effort to understand friends by assuming their viewpoint
FIMI4	Ability to grasp perspectives unalike from one’s own
IMQ1	Do you believe that STRANGERS can read YOUR mind better than others?
IMQ2	I have accurate insight into why I act the way I do
IMQ3	My thoughts are private and no one, but me, has access to them
IMQ4	I believe that I am good at telling what another person is thinking
IMQ5	I’m confident that I can tell what others are thinking
IMQ6	I am rarely confident in my decisions
IMQ7	When I watch a movie, I can always guess what the character will do next
IMQ8	Sometimes, I think people have direct insight into what I am thinking
IMQ9	Under the right conditions, I’m good at lying make people feel better
IMQ10	I can tell someone one opinion, while thinking the opposite
IMQ11	My thoughts often come out of know where
IMQ12	How confident are you that others can guess what you are thinking?
IMQ13	Compared to my friends (On average), I am better at guessing what others think
IMQ14	I have accurate insight into why I think the way I do
IMQ15	I cannot lie, because people will know my intentions
IMQ16	Advertisers are pretty accurate at knowing my current desires
IMQ17	I can tell if others are teasing me
IMQ18	When I fail, I know exactly why I failed
IMQ19	If I find someone attractive, I believe that they know I find them attractive
IMQ20	Compared to my friends (On average), I have better insight into my own thoughts and behaviors
IMQ21	I’m good at keeping my thoughts to myself
IMQ22	Do you believe in telepathy?
IMQ23	I’m confident I’m correct when I perform a new task
IMQ24	I have high confidence in knowing who I am
MEQ1	I am interested in my emotions
MEQ2	I am interested in understanding my emotions
MEQ3	I try to understand the different reasons for my emotions
MEQ4	I think it is helpful to understand the reasons of my emotions
MEQ5	With some distance, I can understand my emotions in a new way
MEQ6	I find it exciting to talk about my emotions with others
MEQ7	I can explain my different emotions to others
MEQ8	I think it is useful to talk about my emotions
MEQ9	I can talk to others about how my emotions change
MEQ10	I am interested in the emotions of others
MEQ11	I can perceive conflicting emotions in others
MEQ12	I think it is enriching to recognize emotions in others
MEQ13	I try to see situations through the other person's eyes
MEQ14	I find it helpful to think about the reasons for others' emotions
MEQ15	Over time, I can better understand the emotions of others
MEQ16	I find it exciting to think about where others' emotions come from

## Sheet: 1-2
	Mean	Std. Deviation	Skewness	Std. Error of Skewness	Kurtosis	Std. Error of Kurtosis	Corrected item-total correlations
RFQ1	2.45263	0.819968	-0.370244	0.176323	-0.596409	0.350872	0.317485
RFQ2	1.71579	0.825047	0.743191	0.176323	-0.630124	0.350872	0.506526
RFQ3	2.10526	0.919785	0.242476	0.176323	-0.999372	0.350872	0.45543
RFQ4	2.38947	0.940502	-0.0421684	0.176323	-0.94225	0.350872	0.380981
RFQ5	2.44737	1.00521	-0.0753817	0.176323	-1.09203	0.350872	0.279072
RFQ6	1.78947	0.865503	0.669634	0.176323	-0.708874	0.350872	0.483504
RFQ7	2.08947	0.821274	0.353748	0.176323	-0.434073	0.350872	0.399076
RFQ8	2.37895	0.927863	-0.0623972	0.176323	-0.925927	0.350872	0.303744
MZQ1	2.44737	0.928598	-0.245349	0.176323	-0.907548	0.350872	0.236541
MZQ2	2.40526	0.942233	0.104518	0.176323	-0.872259	0.350872	0.162699
MZQ3	2.4	0.990964	-0.0158253	0.176323	-1.0684	0.350872	0.390173
MZQ4	2.59474	1.023	-0.169203	0.176323	-1.08319	0.350872	0.137377
MZQ5	2.17368	1.02681	0.208318	0.176323	-1.24278	0.350872	0.430798
MZQ6	1.94211	0.897861	0.513442	0.176323	-0.745261	0.350872	0.510935
MZQ7	2.22105	1.04582	0.191025	0.176323	-1.24566	0.350872	0.369785
MZQ8	2.39474	0.912566	-0.190505	0.176323	-0.92197	0.350872	0.269698
MZQ9	2.83158	0.86865	-0.351104	0.176323	-0.529306	0.350872	0.0446213
MZQ10	2.38421	0.945478	-0.117147	0.176323	-1.00003	0.350872	0.390667
MZQ11	2.18947	0.923471	0.1432	0.176323	-0.997621	0.350872	0.490074
MZQ12	2.21053	0.969315	0.164821	0.176323	-1.07608	0.350872	0.472459
MZQ13	1.88421	0.858979	0.529305	0.176323	-0.722704	0.350872	0.213627
MZQ14	2.55789	1.05626	-0.0177441	0.176323	-1.21175	0.350872	0.169089
MZQ15	1.91579	0.944639	0.588183	0.176323	-0.811848	0.350872	0.631766
MentS1	1.55789	0.685693	1.33151	0.176323	2.30055	0.350872	0.231515
MentS2	1.41579	0.609244	1.46219	0.176323	2.41094	0.350872	0.291492
MentS3	1.88947	0.645206	0.464761	0.176323	0.781798	0.350872	0.41898
MentS4	1.86316	0.771318	0.799939	0.176323	0.606987	0.350872	0.0567363
MentS5	1.82105	0.633775	0.416819	0.176323	0.520574	0.350872	0.382838
MentS6	1.65263	0.662981	0.633718	0.176323	-0.134301	0.350872	0.337896
MentS7	1.75263	0.656162	0.307839	0.176323	-0.735194	0.350872	0.353739
MentS8	2.33684	1.00907	0.157542	0.176323	-1.0687	0.350872	0.534858
MentS9	2.55789	0.945228	-0.073548	0.176323	-0.885018	0.350872	0.13859
MentS10	1.84737	0.628148	0.384518	0.176323	0.577606	0.350872	0.204218
MentS11	1.86316	0.886232	0.686999	0.176323	-0.461063	0.350872	0.588668
MentS12	1.91579	0.602695	0.0355947	0.176323	-0.25164	0.350872	0.330886
MentS13	1.58947	0.617123	0.814366	0.176323	1.04109	0.350872	0.272834
MentS14	1.94737	0.912795	0.442191	0.176323	-0.966319	0.350872	0.436902
MentS15	1.67368	0.657752	0.801412	0.176323	1.01569	0.350872	0.223472
MentS16	1.94211	0.861779	0.813909	0.176323	0.207066	0.350872	0.198415
MentS17	1.76316	0.836793	1.01807	0.176323	0.555821	0.350872	0.305087
MentS18	2.06316	0.94068	0.412835	0.176323	-0.845723	0.350872	0.495843
MentS19	1.9	0.928958	0.64115	0.176323	-0.659945	0.350872	0.482601
MentS20	1.88947	0.669355	0.130774	0.176323	-0.762528	0.350872	0.456273
MentS21	2	0.878912	0.425296	0.176323	-0.723458	0.350872	0.68993
MentS22	2.17368	0.89463	0.188087	0.176323	-0.865942	0.350872	0.554112
MentS23	1.69474	0.691195	0.778824	0.176323	0.555314	0.350872	0.456022
MentS24	2	0.860663	0.603903	0.176323	-0.221306	0.350872	0.319383
MentS25	2.00526	0.773211	0.615574	0.176323	0.311334	0.350872	0.55266
MentS26	2.00526	0.806701	0.357095	0.176323	-0.543153	0.350872	0.518581
MentS27	2.02105	0.796539	0.279589	0.176323	-0.6406	0.350872	0.260561
MentS28	1.30526	0.49492	1.24384	0.176323	0.414001	0.350872	0.270085
CAMSQ1	1.80526	0.782733	0.825711	0.176323	0.415654	0.350872	0.451075
CAMSQ2	2.14737	0.755487	0.492321	0.176323	0.211878	0.350872	0.414996
CAMSQ3	2.21053	0.656989	0.654386	0.176323	0.900797	0.350872	0.36008
CAMSQ4	1.71053	0.586799	0.162087	0.176323	-0.558976	0.350872	0.434508
CAMSQ5	1.82632	0.655737	0.423681	0.176323	0.249554	0.350872	0.516859
CAMSQ6	1.61579	0.604011	0.709859	0.176323	1.0858	0.350872	0.400588
CAMSQ7	1.62632	0.58404	0.300273	0.176323	-0.701032	0.350872	0.464027
CAMSQ8	1.95789	0.711445	0.417238	0.176323	0.100853	0.350872	0.402726
CAMSQ9	1.74211	0.683762	0.579161	0.176323	0.0654902	0.350872	0.627172
CAMSQ10	2.2	0.728846	0.417646	0.176323	0.191884	0.350872	0.455608
CAMSQ11	1.71053	0.56848	0.0771603	0.176323	-0.536619	0.350872	0.444643
CAMSQ12	1.81579	0.660898	0.552174	0.176323	0.671616	0.350872	0.385936
CAMSQ13	1.65789	0.628945	0.544586	0.176323	0.0432457	0.350872	0.490312
CAMSQ14	1.83684	0.748692	0.505601	0.176323	-0.339306	0.350872	0.460271
CAMSQ15	2.03158	0.769149	0.510043	0.176323	0.101779	0.350872	0.314705
CAMSQ16	1.77895	0.653504	0.37514	0.176323	-0.197573	0.350872	0.543679
CAMSQ17	1.76842	0.657921	0.397994	0.176323	-0.2276	0.350872	0.403856
CAMSQ18	1.68421	0.630162	0.493315	0.176323	0.0123164	0.350872	0.415329
CAMSQ19	2.07368	0.678344	0.423127	0.176323	0.508362	0.350872	0.398182
CAMSQ20	2.15789	0.753346	0.330723	0.176323	-0.078438	0.350872	0.535125
MMQ1	1.63684	0.616965	0.420756	0.176323	-0.650419	0.350872	0.442589
MMQ2	1.94211	0.843158	0.538584	0.176323	-0.430024	0.350872	0.391752
MMQ3	2.44737	0.934279	-0.02245	0.176323	-0.873255	0.350872	0.435569
MMQ4	2.38421	0.766193	0.289319	0.176323	-0.20846	0.350872	0.416986
MMQ5	2.3	0.712325	0.555679	0.176323	0.316309	0.350872	0.416773
MMQ6	1.72105	0.618138	0.669179	0.176323	1.48263	0.350872	0.36134
MMQ7	2.47895	0.840181	-0.0682692	0.176323	-0.572403	0.350872	0.473716
MMQ8	1.65789	0.620476	0.655555	0.176323	0.834816	0.350872	0.578122
MMQ9	2.13158	0.865905	0.235791	0.176323	-0.763674	0.350872	0.422747
MMQ10	1.48947	0.648478	1.33359	0.176323	2.09985	0.350872	0.379834
MMQ11	2.00526	0.701453	0.550496	0.176323	0.656906	0.350872	0.318754
MMQ12	2.52632	0.858719	0.0696155	0.176323	-0.633277	0.350872	0.293218
MMQ13	2.36842	0.897411	0.135145	0.176323	-0.727235	0.350872	0.164584
MMQ14	1.61579	0.621283	0.487514	0.176323	-0.634439	0.350872	0.438964
MMQ15	2.86316	0.9098	-0.406791	0.176323	-0.632855	0.350872	0.240292
MMQ16	1.55789	0.576723	0.607554	0.176323	0.385985	0.350872	0.331497
MMQ17	1.5	0.597614	0.751609	0.176323	-0.398756	0.350872	0.488387
MMQ18	1.50526	0.579613	0.80317	0.176323	0.593224	0.350872	0.370495
MMQ19	1.85789	0.968179	0.854776	0.176323	-0.351025	0.350872	0.2943
MMQ20	2.33684	0.87421	0.00620956	0.176323	-0.764905	0.350872	0.31927
MMQ21	1.78421	0.790662	0.85895	0.176323	0.391256	0.350872	0.187044
MMQ22	1.9	0.773571	0.659813	0.176323	0.231602	0.350872	0.225689
MMQ23	2.92105	0.789534	-0.575864	0.176323	0.1824	0.350872	0.348933
MMQ24	1.81579	0.619578	0.141248	0.176323	-0.504245	0.350872	0.445266
MMQ25	2.00526	0.678446	0.404561	0.176323	0.418735	0.350872	0.414314
MMQ26	2.07368	0.708857	0.434331	0.176323	0.334416	0.350872	0.404774
MMQ27	2.09474	0.915171	0.438458	0.176323	-0.652888	0.350872	0.439978
MMQ28	2.13684	0.70689	0.435109	0.176323	0.355078	0.350872	0.450138
MMQ29	2.64211	0.834644	-0.238426	0.176323	-0.453169	0.350872	0.283747
MMQ30	1.9	0.604656	0.481836	0.176323	1.47914	0.350872	0.487497
MMQ31	1.61053	0.568945	0.427043	0.176323	0.33261	0.350872	0.40635
MMQ32	1.56842	0.619825	0.747436	0.176323	0.271862	0.350872	0.322496
MMQ33	2.28421	1.00436	0.132379	0.176323	-1.11678	0.350872	0.276011
FIMI1	2.13158	0.841108	0.447396	0.176323	-0.289028	0.350872	0.316846
FIMI2	2.26842	0.781094	0.0277169	0.176323	-0.531649	0.350872	0.351365
FIMI3	1.87895	0.651477	0.47319	0.176323	0.704014	0.350872	0.484732
FIMI4	1.93684	0.613956	0.174365	0.176323	0.188315	0.350872	0.39312
IMQ1	2.57368	0.849738	-0.363797	0.176323	-0.484517	0.350872	-0.0900125
IMQ2	1.94737	0.664575	0.386364	0.176323	0.397851	0.350872	0.54895
IMQ3	2.20526	0.857567	0.0997546	0.176323	-0.80773	0.350872	-0.102029
IMQ4	2.26842	0.774291	0.461696	0.176323	0.0211675	0.350872	0.489113
IMQ5	2.65263	0.787044	0.10932	0.176323	-0.566887	0.350872	0.336018
IMQ6	2.16842	0.862538	0.167051	0.176323	-0.794337	0.350872	0.425633
IMQ7	2.28947	0.724035	0.173975	0.176323	-0.155483	0.350872	0.138666
IMQ8	2.07368	0.793387	0.188723	0.176323	-0.692141	0.350872	0.0386835
IMQ9	2.59474	0.942233	0.0488976	0.176323	-0.93528	0.350872	0.0660903
IMQ10	2.67895	0.924149	0.0322249	0.176323	-0.972115	0.350872	-0.11341
IMQ11	1.92632	0.881822	0.565862	0.176323	-0.586047	0.350872	0.370158
IMQ12	1.91579	0.729763	0.296391	0.176323	-0.564696	0.350872	0.181241
IMQ13	2.22632	0.767282	0.298929	0.176323	-0.15742	0.350872	0.318229
IMQ14	2.06316	0.687154	0.412724	0.176323	0.418929	0.350872	0.532941
IMQ15	2.56842	0.86865	-0.0169982	0.176323	-0.665019	0.350872	0.0934228
IMQ16	2.24211	0.812805	0.185356	0.176323	-0.477826	0.350872	-0.0283487
IMQ17	1.85263	0.734176	0.724901	0.176323	0.641184	0.350872	0.270745
IMQ18	1.95263	0.684576	0.460138	0.176323	0.459097	0.350872	0.35449
IMQ19	2.85263	0.783	-0.335994	0.176323	-0.214323	0.350872	-0.164039
IMQ20	1.88947	0.715212	0.603835	0.176323	0.503337	0.350872	0.50847
IMQ21	1.88421	0.760996	0.561969	0.176323	-0.0417368	0.350872	0.261607
IMQ22	2.82105	0.896542	-0.395922	0.176323	-0.559251	0.350872	0.0113538
IMQ23	2.07368	0.686099	0.40162	0.176323	0.401158	0.350872	0.200716
IMQ24	1.85789	0.731611	0.637318	0.176323	0.367885	0.350872	0.55317
MEQ1	1.62632	0.58404	0.300273	0.176323	-0.701032	0.350872	0.452292
MEQ2	1.44211	0.538778	0.643319	0.176323	-0.771403	0.350872	0.450249
MEQ3	1.54211	0.604932	0.92393	0.176323	1.34419	0.350872	0.531008
MEQ4	1.45263	0.586775	1.37679	0.176323	3.30301	0.350872	0.44692
MEQ5	1.75263	0.648048	0.526158	0.176323	0.409058	0.350872	0.370519
MEQ6	2.23158	0.925279	0.332276	0.176323	-0.710052	0.350872	0.150362
MEQ7	2.07895	0.748246	0.559654	0.176323	0.387625	0.350872	0.360529
MEQ8	1.92632	0.723631	0.620258	0.176323	0.571471	0.350872	0.286823
MEQ9	2.12105	0.790873	0.559207	0.176323	0.155928	0.350872	0.4297
MEQ10	1.87895	0.713497	0.445751	0.176323	-0.0733234	0.350872	0.357534
MEQ11	1.84211	0.605369	0.374967	0.176323	0.910602	0.350872	0.388486
MEQ12	1.83158	0.676947	0.528649	0.176323	0.430823	0.350872	0.35435
MEQ13	1.83158	0.628303	0.271764	0.176323	0.0233315	0.350872	0.412826
MEQ14	1.96842	0.822342	0.63573	0.176323	0.00427274	0.350872	0.313227
MEQ15	1.74737	0.553362	0.155442	0.176323	0.682135	0.350872	0.431184
MEQ16	1.98421	0.806562	0.701399	0.176323	0.296404	0.350872	0.344257

## Sheet: 1-3
	RFQ1	RFQ2	RFQ3	RFQ4	RFQ5	RFQ6	RFQ7	RFQ8	MZQ1	MZQ2	MZQ3	MZQ4	MZQ5	MZQ6	MZQ7	MZQ8	MZQ9	MZQ10	MZQ11	MZQ12	MZQ13	MZQ14	MZQ15	MentS1	MentS2	MentS3	MentS4	MentS5	MentS6	MentS7	MentS8	MentS9	MentS10	MentS11	MentS12	MentS13	MentS14	MentS15	MentS16	MentS17	MentS18	MentS19	MentS20	MentS21	MentS22	MentS23	MentS24	MentS25	MentS26
RFQ1	1	0.411437	0.37803	0.296929	0.142501	0.312137	0.247933	0.238602	0.172084	0.13246	0.412377	-0.00665036	0.216942	0.342775	0.200824	0.0564795	0.0794482	0.174004	0.314377	0.325301	0.22619	-0.00492812	0.322465	-0.0289448	0.0585602	0.225149	-0.231628	0.0805634	0.0681901	-0.00353822	0.300326	-0.0154825	0.109427	0.33522	0.175178	0.0549578	0.123694	0.0437943	0.0799344	0.219323	0.13501	0.0611239	0.113627	0.365368	0.226585	0.00563927	-0.08578	0.189181	0.174031
RFQ2	0.411437	1	0.349738	0.308336	0.231486	0.663635	0.450704	0.306933	0.234165	0.0507217	0.336931	0.144534	0.323333	0.468781	0.290075	0.204334	-0.0894926	0.306196	0.512986	0.400151	0.217493	-0.118461	0.65575	0.213262	0.289673	0.239389	-0.194622	0.194087	0.170238	0.113431	0.525341	-0.189132	0.134308	0.642582	0.178713	0.107706	0.379416	0.178542	0.0498111	0.197021	0.409334	0.439196	0.262957	0.711471	0.350276	0.146973	0.0644615	0.284467	0.377142
RFQ3	0.37803	0.349738	1	0.636004	0.163545	0.44496	0.306338	0.20359	0.113066	0.193849	0.321178	0.173184	0.214625	0.451505	0.171885	0.151073	-0.027603	0.180106	0.257126	0.374147	0.0930447	0.0219584	0.347533	0.148054	0.0919713	0.205956	-0.0447408	0.156584	0.186516	0.132614	0.353414	0.13016	0.0696443	0.432074	0.14365	0.023354	0.324796	0.146467	0.0720931	0.367686	0.300707	0.240519	0.203552	0.342463	0.221567	0.133149	0.216795	0.308087	0.364596
RFQ4	0.296929	0.308336	0.636004	1	0.238678	0.372466	0.147038	0.196024	0.169744	0.091803	0.321636	0.0129754	0.236871	0.332993	0.101656	0.101291	0.0530881	0.231572	0.290045	0.376489	0.0228386	-0.0249539	0.368135	0.0726103	0.0947285	0.20178	-0.117501	0.109594	0.168352	0.0453762	0.337945	0.058088	-0.0209644	0.390038	0.201409	-0.0198155	0.236652	0.0128757	-0.0150002	0.252643	0.367656	0.125254	0.20528	0.357232	0.173714	0.0801889	0.147633	0.184095	0.356609
RFQ5	0.142501	0.231486	0.163545	0.238678	1	0.323292	0.205555	0.262071	0.15533	0.0510587	0.274193	0.218002	0.205129	0.279819	0.212952	0.065929	0.0294974	0.337937	0.371961	0.119616	0.131448	0.176611	0.315857	0.171427	0.0937144	0.0768736	-0.0281433	0.262867	0.0937387	0.0795813	0.292576	-0.0470804	-0.0705994	0.202064	-0.034551	0.0181351	0.0864746	-0.0910268	0.150865	-0.0840154	0.205873	0.130706	0.0448536	0.25119	0.182663	0.0392897	-0.0204667	0.0803654	0.135074
RFQ6	0.312137	0.663635	0.44496	0.372466	0.323292	1	0.389737	0.259498	0.166364	0.167956	0.405154	-0.000505909	0.363249	0.524059	0.225683	0.0538062	-0.217782	0.309822	0.399708	0.39214	0.180251	-0.0459149	0.59695	0.183107	0.167768	0.212142	-0.140432	0.189787	0.112141	0.119524	0.537112	-0.0672079	0.139325	0.638074	0.032073	0.101435	0.290182	0.161643	0.0612488	0.134406	0.325494	0.341814	0.263005	0.565287	0.331385	0.166324	0.0952633	0.42118	0.362034
RFQ7	0.247933	0.450704	0.306338	0.147038	0.205555	0.389737	1	0.102953	0.16235	-0.135692	0.205688	-0.0036885	0.100333	0.359395	0.269073	-0.0597653	-0.256403	0.209124	0.413857	0.236289	0.10758	-0.143983	0.443742	0.00818625	0.0695695	0.332744	-0.104299	0.259692	0.113927	0.193943	0.432879	-0.20737	0.0814362	0.286029	0.153909	0.0218259	0.143506	0.060471	0.0670917	0.0199595	0.224259	0.251869	0.255892	0.505939	0.238909	0.12172	-0.129404	0.541719	0.219382
RFQ8	0.238602	0.306933	0.20359	0.196024	0.262071	0.259498	0.102953	1	0.131917	0.222584	0.424934	0.231392	0.268567	0.470641	0.232659	0.0649381	0.129542	0.379324	0.330006	0.266896	0.145958	0.16482	0.33435	0.0619839	0.100186	0.202259	-0.0557572	0.134295	0.070182	-0.0751723	0.342304	-0.0138159	0.0289906	0.295039	0.0471766	0.0548035	0.168225	-0.0857506	-0.0853491	0.0515073	0.326629	0.215611	0.0339211	0.271192	0.184202	0.103027	-0.0478667	-0.0195468	0.143828
MZQ1	0.172084	0.234165	0.113066	0.169744	0.15533	0.166364	0.16235	0.131917	1	-0.00282324	0.22291	0.116031	0.136014	0.151628	0.177497	0.083	0.0941682	0.172477	0.278973	0.385273	0.215888	-0.0162305	0.280307	-0.0477139	0.0519478	-0.0381371	-0.152899	-0.0553372	0.166895	0.0241514	0.222981	-0.138613	-0.166782	0.300488	0.00595566	-0.133721	0.261027	0.0609436	-0.02633	0.0956137	0.198885	0.093875	-0.0018579	0.326975	0.225634	0.1328	-0.0237591	0.190841	0.277467
MZQ2	0.13246	0.0507217	0.193849	0.091803	0.0510587	0.167956	-0.135692	0.222584	-0.00282324	1	0.210418	-0.0709529	0.241125	0.158607	-0.0393286	0.136772	0.141138	0.172833	-0.0272319	0.113313	0.172957	0.262887	0.19628	0.0171409	0.113753	-0.0277787	0.113929	0.00748379	0.0993381	-0.0718033	0.110358	0.209679	-0.00499622	0.136657	-0.0133054	-0.103004	0.144477	0.00446625	0.262533	0.239183	0.153983	0.135233	0.0960055	0.13525	0.135305	-0.0106351	0.138622	0.0491799	0.291748
MZQ3	0.412377	0.336931	0.321178	0.321636	0.274193	0.405154	0.205688	0.424934	0.22291	0.210418	1	0.0898085	0.485553	0.546719	0.245827	0.0732104	0.0925327	0.366379	0.398399	0.399535	0.163749	0.0391079	0.51126	0.11072	0.0983314	0.090946	-0.270481	0.102562	0.0454374	0.027094	0.353465	-0.0797944	-0.156335	0.437062	-0.109634	-0.0484892	0.215311	-0.0812577	0.0816402	0.138861	0.382477	0.0571977	0.189129	0.460131	0.276025	0.167854	-0.0964941	0.163675	0.338821
MZQ4	-0.00665036	0.144534	0.173184	0.0129754	0.218002	-0.000505909	-0.0036885	0.231392	0.116031	-0.0709529	0.0898085	1	0.171223	0.143609	0.225097	0.190401	0.225763	0.111881	0.257953	0.0812889	0.19164	0.108338	0.193795	0.0594703	0.00256971	0.0259085	-0.00518334	0.120097	0.0458784	-0.000708826	0.175375	0.134754	-0.0827861	0.239826	0.0387578	-0.0687869	0.108979	-0.0645624	-0.0842408	0.0585153	0.144611	0.302594	-0.105144	0.0812224	0.126505	-0.0790694	0.0569899	-0.0614651	0.105631
MZQ5	0.216942	0.323333	0.214625	0.236871	0.205129	0.363249	0.100333	0.268567	0.136014	0.241125	0.485553	0.171223	1	0.416219	0.179525	0.199968	0.146732	0.344613	0.218519	0.189453	0.093824	0.194246	0.462335	0.33352	0.236682	0.064599	-0.0129074	0.156256	0.310197	0.0932304	0.220005	0.167968	-0.0433994	0.41349	0.103152	0.198656	0.280974	0.120014	0.142168	0.206747	0.289429	0.317457	0.161674	0.408922	0.33832	0.185859	0.28095	0.221879	0.316927
MZQ6	0.342775	0.468781	0.451505	0.332993	0.279819	0.524059	0.359395	0.470641	0.151628	0.158607	0.546719	0.143609	0.416219	1	0.522336	0.16791	0.137719	0.375839	0.556629	0.445954	0.266044	0.053967	0.57548	0.163259	0.307552	0.246272	-0.132777	0.187883	0.191005	0.159153	0.417758	-0.0500163	-0.0700616	0.568182	0.00535158	0.0250412	0.363391	-0.0721361	-0.0438958	0.149792	0.29485	0.24413	0.131853	0.540312	0.344655	0.235494	0.0419471	0.274471	0.380032
MZQ7	0.200824	0.290075	0.171885	0.101656	0.212952	0.225683	0.269073	0.232659	0.177497	-0.0393286	0.245827	0.225097	0.179525	0.522336	1	0.255359	0.100854	0.297655	0.343416	0.299971	0.332832	0.00602344	0.387207	0.207707	0.250299	0.165109	-0.0909041	0.104443	0.073181	0.119237	0.318763	-0.0441054	0.100716	0.415654	-0.0172352	-0.00520392	0.281497	-0.112086	-0.0136695	0.215437	0.285401	0.181929	0.138094	0.420827	0.369214	0.21365	0.0718134	0.226606	0.268785
MZQ8	0.0564795	0.204334	0.151073	0.101291	0.065929	0.0538062	-0.0597653	0.0649381	0.083	0.136772	0.0732104	0.190401	0.199968	0.16791	0.255359	1	0.169664	0.194415	0.200142	0.225597	0.0873705	0.265148	0.263885	0.298115	0.206734	0.149936	-0.0263336	0.0772355	0.132819	0.157986	0.133367	0.121945	0.0216128	0.208703	0.0906623	-0.0072533	0.311185	-0.0124395	0.125972	0.347422	0.333211	0.310499	0.243969	0.289559	0.247427	0.283338	0.271445	0.100932	0.148114
MZQ9	0.0794482	-0.0894926	-0.027603	0.0530881	0.0294974	-0.217782	-0.256403	0.129542	0.0941682	0.141138	0.0925327	0.225763	0.146732	0.137719	0.100854	0.169664	1	0.0558272	0.0858249	-0.0423655	-0.043793	0.154629	0.0243119	0.0595079	0.0129386	-0.0533001	0.0346361	0.0240973	0.00629359	-0.00287422	-0.0732132	0.157991	-0.107002	-0.0329322	-0.0132582	-0.118535	0.176256	-0.0953925	-0.0965305	0.105406	0.0882339	0.0750259	-0.000817859	0.0131732	-0.0287492	0.0333325	0.208374	-0.139002	0.209247
MZQ10	0.174004	0.306196	0.180106	0.231572	0.337937	0.309822	0.209124	0.379324	0.172477	0.172833	0.366379	0.111881	0.344613	0.375839	0.297655	0.194415	0.0558272	1	0.5263	0.382861	0.152187	0.222595	0.504899	0.0432226	0.215837	0.184559	-0.0660754	0.189719	0.166146	0.0688682	0.376632	-0.00663612	-0.0203117	0.361054	0.093754	-0.0632657	0.233916	-0.0311159	0.105128	0.201705	0.434178	0.281212	0.387087	0.436671	0.423064	0.291315	0.140067	0.256596	0.221825
MZQ11	0.314377	0.512986	0.257126	0.290045	0.371961	0.399708	0.413857	0.330006	0.278973	-0.0272319	0.398399	0.257953	0.218519	0.556629	0.343416	0.200142	0.0858249	0.5263	1	0.519458	0.204046	0.0837709	0.631132	0.061598	0.149351	0.225873	-0.154145	0.237685	0.189985	0.137337	0.500899	-0.0209418	-0.0467018	0.540942	0.0993969	-0.0237217	0.361191	0.0355091	0.0427571	0.136695	0.451719	0.2917	0.236212	0.614894	0.462319	0.228664	0.0779503	0.320532	0.303503
MZQ12	0.325301	0.400151	0.374147	0.376489	0.119616	0.39214	0.236289	0.266896	0.385273	0.113313	0.399535	0.0812889	0.189453	0.445954	0.299971	0.225597	-0.0423655	0.382861	0.519458	1	0.236469	0.0104738	0.515853	0.047747	0.23144	0.137872	-0.210116	-0.0387107	0.161842	0.084382	0.396721	-0.0613106	0.0487509	0.547241	0.0812908	-0.0202864	0.392388	0.160799	0.0361931	0.0512689	0.463323	0.250725	0.214742	0.553118	0.334037	0.257011	0.0662306	0.300603	0.341658
MZQ13	0.22619	0.217493	0.0930447	0.0228386	0.131448	0.180251	0.10758	0.145958	0.215888	0.172957	0.163749	0.19164	0.093824	0.266044	0.332832	0.0873705	-0.043793	0.152187	0.204046	0.236469	1	0.0399702	0.288389	-0.00523866	0.249357	0.107841	0.00788732	0.157355	0.238071	0.0747939	0.124863	0.020803	-0.0315163	0.318978	0.100087	-0.0236959	0.0798253	-0.0160682	0.0536275	0.177039	0.0373022	0.0335046	0.0583993	0.27801	0.295819	0.114755	0.0306746	0.200844	0.184325
MZQ14	-0.00492812	-0.118461	0.0219584	-0.0249539	0.176611	-0.0459149	-0.143983	0.16482	-0.0162305	0.262887	0.0391079	0.108338	0.194246	0.053967	0.00602344	0.265148	0.154629	0.222595	0.0837709	0.0104738	0.0399702	1	0.187261	0.0308922	-0.00633182	0.122803	0.300144	0.187646	0.168745	0.166504	0.0384331	0.457502	-0.00747993	-0.00222151	0.125512	0.0189221	0.118432	-0.00756408	0.422223	0.197452	0.110724	0.214198	0.0804327	0.0423382	0.311913	0.19535	0.246628	0.208336	0.0618817
MZQ15	0.322465	0.65575	0.347533	0.368135	0.315857	0.59695	0.443742	0.33435	0.280307	0.19628	0.51126	0.193795	0.462335	0.57548	0.387207	0.263885	0.0243119	0.504899	0.631132	0.515853	0.288389	0.187261	1	0.184937	0.236009	0.202475	-0.114181	0.210475	0.206436	0.200635	0.636751	-0.0325381	0.047009	0.716392	0.135439	0.0927963	0.400297	0.0820246	0.177296	0.192521	0.508281	0.414599	0.285021	0.759427	0.537247	0.246329	0.0979202	0.538759	0.459401
MentS1	-0.0289448	0.213262	0.148054	0.0726103	0.171427	0.183107	0.00818625	0.0619839	-0.0477139	0.0171409	0.11072	0.0594703	0.33352	0.163259	0.207707	0.298115	0.0595079	0.0432226	0.061598	0.047747	-0.00523866	0.0308922	0.184937	1	0.372623	0.168047	0.207878	0.165795	0.0994268	0.434805	0.13792	0.0746894	0.0579112	0.17342	0.0488262	0.345452	0.243077	0.224664	0.195197	0.219268	0.225377	0.255235	0.166934	0.181208	0.0311305	0.319861	0.357397	0.0390018	0.229054
MentS2	0.0585602	0.289673	0.0919713	0.0947285	0.0937144	0.167768	0.0695695	0.100186	0.0519478	0.113753	0.0983314	0.00256971	0.236682	0.307552	0.250299	0.206734	0.0129386	0.215837	0.149351	0.23144	0.249357	-0.00633182	0.236009	0.372623	1	0.335234	0.244584	0.36668	0.243839	0.314175	0.112258	0.0136262	0.20262	0.294903	0.301742	0.272	0.169009	0.0825501	-0.100827	0.230487	0.221416	0.290175	0.340403	0.32011	0.145619	0.293816	0.177855	0.0930262	0.338857
MentS3	0.225149	0.239389	0.205956	0.20178	0.0768736	0.212142	0.332744	0.202259	-0.0381371	-0.0277787	0.090946	0.0259085	0.064599	0.246272	0.165109	0.149936	-0.0533001	0.184559	0.225873	0.137872	0.107841	0.122803	0.202475	0.168047	0.335234	1	0.359	0.605347	0.224503	0.328423	0.165454	0.0301808	0.373524	0.149817	0.547984	0.13461	0.0319142	0.159521	0.0839034	0.0695664	0.139796	0.231748	0.569465	0.326859	0.158003	0.422082	0.125774	0.255814	0.118613
MentS4	-0.231628	-0.194622	-0.0447408	-0.117501	-0.0281433	-0.140432	-0.104299	-0.0557572	-0.152899	0.113929	-0.270481	-0.00518334	-0.0129074	-0.132777	-0.0909041	-0.0263336	0.0346361	-0.0660754	-0.154145	-0.210116	0.00788732	0.300144	-0.114181	0.207878	0.244584	0.359	1	0.397851	0.259632	0.414978	-0.106391	0.380761	0.338616	-0.215332	0.374503	0.321334	-0.0821833	0.257253	0.176685	0.114661	-0.100898	0.144475	0.190945	-0.107675	-0.108036	0.0833366	0.366068	0.0614406	-0.0509362
MentS5	0.0805634	0.194087	0.156584	0.109594	0.262867	0.189787	0.259692	0.134295	-0.0553372	0.00748379	0.102562	0.120097	0.156256	0.187883	0.104443	0.0772355	0.0240973	0.189719	0.237685	-0.0387107	0.157355	0.187646	0.210475	0.165795	0.36668	0.605347	0.397851	1	0.389421	0.471513	0.120668	0.0835353	0.403948	0.201555	0.418352	0.287316	0.0604309	0.235879	0.201387	0.280611	0.1755	0.230121	0.574144	0.305657	0.231339	0.267832	0.221056	0.250131	0.156864
MentS6	0.0681901	0.170238	0.186516	0.168352	0.0937387	0.112141	0.113927	0.070182	0.166895	0.0993381	0.0454374	0.0458784	0.310197	0.191005	0.073181	0.132819	0.00629359	0.166146	0.189985	0.161842	0.238071	0.168745	0.206436	0.0994268	0.243839	0.224503	0.259632	0.389421	1	0.323873	0.0691445	0.0671439	0.132226	0.153039	0.425841	0.227679	0.173485	0.294146	0.163243	0.223805	0.123966	0.203908	0.323338	0.271491	0.326023	0.324488	0.310339	0.301118	0.221532
MentS7	-0.00353822	0.113431	0.132614	0.0453762	0.0795813	0.119524	0.193943	-0.0751723	0.0241514	-0.0718033	0.027094	-0.000708826	0.0932304	0.159153	0.119237	0.157986	-0.00287422	0.0688682	0.137337	0.084382	0.0747939	0.166504	0.200635	0.434805	0.314175	0.328423	0.414978	0.471513	0.323873	1	0.0794703	0.184749	0.139972	0.161636	0.265902	0.331732	0.152381	0.373913	0.17749	0.277728	0.256213	0.24311	0.348104	0.249747	0.132807	0.379835	0.375613	0.324527	0.240977
MentS8	0.300326	0.525341	0.353414	0.337945	0.292576	0.537112	0.432879	0.342304	0.222981	0.110358	0.353465	0.175375	0.220005	0.417758	0.318763	0.133367	-0.0732132	0.376632	0.500899	0.396721	0.124863	0.0384331	0.636751	0.13792	0.112258	0.165454	-0.106391	0.120668	0.0691445	0.0794703	1	0.0924832	0.0824574	0.582698	0.114492	0.105077	0.374872	0.0347637	0.0214563	0.0570489	0.58479	0.366824	0.27153	0.615687	0.440769	0.204379	0.0478588	0.422371	0.380498
MentS9	-0.0154825	-0.189132	0.13016	0.058088	-0.0470804	-0.0672079	-0.20737	-0.0138159	-0.138613	0.209679	-0.0797944	0.134754	0.167968	-0.0500163	-0.0441054	0.121945	0.157991	-0.00663612	-0.0209418	-0.0613106	0.020803	0.457502	-0.0325381	0.0746894	0.0136262	0.0301808	0.380761	0.0835353	0.0671439	0.184749	0.0924832	1	0.00292495	0.0485647	0.126174	0.123984	0.0775315	0.0712794	0.119876	0.151196	0.0493414	0.320172	0.028348	-0.020379	0.190664	-0.0320918	0.483654	0.0834435	0.164395
MentS10	0.109427	0.134308	0.0696443	-0.0209644	-0.0705994	0.139325	0.0814362	0.0289906	-0.166782	-0.00499622	-0.156335	-0.0827861	-0.0433994	-0.0700616	0.100716	0.0216128	-0.107002	-0.0203117	-0.0467018	0.0487509	-0.0315163	-0.00747993	0.047009	0.0579112	0.20262	0.373524	0.338616	0.403948	0.132226	0.139972	0.0824574	0.00292495	1	0.0678335	0.396143	0.45324	-0.0133603	0.366205	0.106362	0.171957	0.0556972	0.252821	0.380509	0.084588	0.0713486	0.121609	0.133376	0.244409	0.00852922
MentS11	0.33522	0.642582	0.432074	0.390038	0.202064	0.638074	0.286029	0.295039	0.300488	0.136657	0.437062	0.239826	0.41349	0.568182	0.415654	0.208703	-0.0329322	0.361054	0.540942	0.547241	0.318978	-0.00222151	0.716392	0.17342	0.294903	0.149817	-0.215332	0.201555	0.153039	0.161636	0.582698	0.0485647	0.0678335	1	0.0893483	0.135315	0.439528	0.107358	0.0275794	0.213065	0.486804	0.419675	0.297856	0.724449	0.535146	0.249724	0.170334	0.42019	0.527408
MentS12	0.175178	0.178713	0.14365	0.201409	-0.034551	0.032073	0.153909	0.0471766	0.00595566	-0.0133054	-0.109634	0.0387578	0.103152	0.00535158	-0.0172352	0.0906623	-0.0132582	0.093754	0.0993969	0.0812908	0.100087	0.125512	0.135439	0.0488262	0.301742	0.547984	0.374503	0.418352	0.425841	0.265902	0.114492	0.126174	0.396143	0.0893483	1	0.243821	0.0432275	0.265655	0.158256	0.246452	0.122363	0.274209	0.306625	0.213262	0.222777	0.276166	0.149708	0.204655	0.0489453
MentS13	0.0549578	0.107706	0.023354	-0.0198155	0.0181351	0.101435	0.0218259	0.0548035	-0.133721	-0.103004	-0.0484892	-0.0687869	0.198656	0.0250412	-0.00520392	-0.0072533	-0.118535	-0.0632657	-0.0237217	-0.0202864	-0.0236959	0.0189221	0.0927963	0.345452	0.272	0.13461	0.321334	0.287316	0.227679	0.331732	0.105077	0.123984	0.45324	0.135315	0.243821	1	0.146542	0.399997	0.177537	0.0828031	0.137928	0.263788	0.240137	0.128686	0.162835	0.198392	0.294411	0.215252	0.0868892
MentS14	0.123694	0.379416	0.324796	0.236652	0.0864746	0.290182	0.143506	0.168225	0.261027	0.144477	0.215311	0.108979	0.280974	0.363391	0.281497	0.311185	0.176256	0.233916	0.361191	0.392388	0.0798253	0.118432	0.400297	0.243077	0.169009	0.0319142	-0.0821833	0.0604309	0.173485	0.152381	0.374872	0.0775315	-0.0133603	0.439528	0.0432275	0.146542	1	0.182679	0.146883	0.274355	0.383662	0.399652	0.219678	0.394805	0.265677	0.345654	0.231654	0.138894	0.387194
MentS15	0.0437943	0.178542	0.146467	0.0128757	-0.0910268	0.161643	0.060471	-0.0857506	0.0609436	0.00446625	-0.0812577	-0.0645624	0.120014	-0.0721361	-0.112086	-0.0124395	-0.0953925	-0.0311159	0.0355091	0.160799	-0.0160682	-0.00756408	0.0820246	0.224664	0.0825501	0.159521	0.257253	0.235879	0.294146	0.373913	0.0347637	0.0712794	0.366205	0.107358	0.265655	0.399997	0.182679	1	0.259088	0.166141	0.131636	0.267886	0.23769	0.161342	0.0754722	0.125798	0.272438	0.250119	0.206847
MentS16	0.0799344	0.0498111	0.0720931	-0.0150002	0.150865	0.0612488	0.0670917	-0.0853491	-0.02633	0.262533	0.0816402	-0.0842408	0.142168	-0.0438958	-0.0136695	0.125972	-0.0965305	0.105128	0.0427571	0.0361931	0.0536275	0.422223	0.177296	0.195197	-0.100827	0.0839034	0.176685	0.201387	0.163243	0.17749	0.0214563	0.119876	0.106362	0.0275794	0.158256	0.177537	0.146883	0.259088	1	0.165644	0.123837	0.163806	0.126969	0.0962088	0.225977	0.170844	0.0831056	0.251034	0.144111
MentS17	0.219323	0.197021	0.367686	0.252643	-0.0840154	0.134406	0.0199595	0.0515073	0.0956137	0.239183	0.138861	0.0585153	0.206747	0.149792	0.215437	0.347422	0.105406	0.201705	0.136695	0.0512689	0.177039	0.197452	0.192521	0.219268	0.230487	0.0695664	0.114661	0.280611	0.223805	0.277728	0.0570489	0.151196	0.171957	0.213065	0.246452	0.0828031	0.274355	0.166141	0.165644	1	0.27747	0.22733	0.270121	0.224474	0.274134	0.281911	0.363006	0.258846	0.250632
MentS18	0.13501	0.409334	0.300707	0.367656	0.205873	0.325494	0.224259	0.326629	0.198885	0.153983	0.382477	0.144611	0.289429	0.29485	0.285401	0.333211	0.0882339	0.434178	0.451719	0.463323	0.0373022	0.110724	0.508281	0.225377	0.221416	0.139796	-0.100898	0.1755	0.123966	0.256213	0.58479	0.0493414	0.0556972	0.486804	0.122363	0.137928	0.383662	0.131636	0.123837	0.27747	1	0.519614	0.324198	0.597947	0.363385	0.293285	0.166826	0.301371	0.418875
MentS19	0.0611239	0.439196	0.240519	0.125254	0.130706	0.341814	0.251869	0.215611	0.093875	0.135233	0.0571977	0.302594	0.317457	0.24413	0.181929	0.310499	0.0750259	0.281212	0.2917	0.250725	0.0335046	0.214198	0.414599	0.255235	0.290175	0.231748	0.144475	0.230121	0.203908	0.24311	0.366824	0.320172	0.252821	0.419675	0.274209	0.263788	0.399652	0.267886	0.163806	0.22733	0.519614	1	0.224502	0.458467	0.414072	0.253962	0.40759	0.363403	0.319599
MentS20	0.113627	0.262957	0.203552	0.20528	0.0448536	0.263005	0.255892	0.0339211	-0.0018579	0.0960055	0.189129	-0.105144	0.161674	0.131853	0.138094	0.243969	-0.000817859	0.387087	0.236212	0.214742	0.0583993	0.0804327	0.285021	0.166934	0.340403	0.569465	0.190945	0.574144	0.323338	0.348104	0.27153	0.028348	0.380509	0.297856	0.306625	0.240137	0.219678	0.23769	0.126969	0.270121	0.324198	0.224502	1	0.45368	0.339163	0.465657	0.325773	0.378444	0.290574
MentS21	0.365368	0.711471	0.342463	0.357232	0.25119	0.565287	0.505939	0.271192	0.326975	0.13525	0.460131	0.0812224	0.408922	0.540312	0.420827	0.289559	0.0131732	0.436671	0.614894	0.553118	0.27801	0.0423382	0.759427	0.181208	0.32011	0.326859	-0.107675	0.305657	0.271491	0.249747	0.615687	-0.020379	0.084588	0.724449	0.213262	0.128686	0.394805	0.161342	0.0962088	0.224474	0.597947	0.458467	0.45368	1	0.611016	0.289194	0.182772	0.566989	0.516143
MentS22	0.226585	0.350276	0.221567	0.173714	0.182663	0.331385	0.238909	0.184202	0.225634	0.135305	0.276025	0.126505	0.33832	0.344655	0.369214	0.247427	-0.0287492	0.423064	0.462319	0.334037	0.295819	0.311913	0.537247	0.0311305	0.145619	0.158003	-0.108036	0.231339	0.326023	0.132807	0.440769	0.190664	0.0713486	0.535146	0.222777	0.162835	0.265677	0.0754722	0.225977	0.274134	0.363385	0.414072	0.339163	0.611016	1	0.295397	0.199594	0.605475	0.319706
MentS23	0.00563927	0.146973	0.133149	0.0801889	0.0392897	0.166324	0.12172	0.103027	0.1328	-0.0106351	0.167854	-0.0790694	0.185859	0.235494	0.21365	0.283338	0.0333325	0.291315	0.228664	0.257011	0.114755	0.19535	0.246329	0.319861	0.293816	0.422082	0.0833366	0.267832	0.324488	0.379835	0.204379	-0.0320918	0.121609	0.249724	0.276166	0.198392	0.345654	0.125798	0.170844	0.281911	0.293285	0.253962	0.465657	0.289194	0.295397	1	0.423612	0.324224	0.239675
MentS24	-0.08578	0.0644615	0.216795	0.147633	-0.0204667	0.0952633	-0.129404	-0.0478667	-0.0237591	0.138622	-0.0964941	0.0569899	0.28095	0.0419471	0.0718134	0.271445	0.208374	0.140067	0.0779503	0.0662306	0.0306746	0.246628	0.0979202	0.357397	0.177855	0.125774	0.366068	0.221056	0.310339	0.375613	0.0478588	0.483654	0.133376	0.170334	0.149708	0.294411	0.231654	0.272438	0.0831056	0.363006	0.166826	0.40759	0.325773	0.182772	0.199594	0.423612	1	0.262804	0.197422
MentS25	0.189181	0.284467	0.308087	0.184095	0.0803654	0.42118	0.541719	-0.0195468	0.190841	0.0491799	0.163675	-0.0614651	0.221879	0.274471	0.226606	0.100932	-0.139002	0.256596	0.320532	0.300603	0.200844	0.208336	0.538759	0.0390018	0.0930262	0.255814	0.0614406	0.250131	0.301118	0.324527	0.422371	0.0834435	0.244409	0.42019	0.204655	0.215252	0.138894	0.250119	0.251034	0.258846	0.301371	0.363403	0.378444	0.566989	0.605475	0.324224	0.262804	1	0.260795
MentS26	0.174031	0.377142	0.364596	0.356609	0.135074	0.362034	0.219382	0.143828	0.277467	0.291748	0.338821	0.105631	0.316927	0.380032	0.268785	0.148114	0.209247	0.221825	0.303503	0.341658	0.184325	0.0618817	0.459401	0.229054	0.338857	0.118613	-0.0509362	0.156864	0.221532	0.240977	0.380498	0.164395	0.00852922	0.527408	0.0489453	0.0868892	0.387194	0.206847	0.144111	0.250632	0.418875	0.319599	0.290574	0.516143	0.319706	0.239675	0.197422	0.260795	1
MentS27	0.0383141	0.106693	0.206077	0.162852	0.120551	0.0836818	-0.032075	0.0688554	-0.0962342	0.287369	0.0436323	0.117956	0.18554	0.0354166	0.0860654	0.132102	0.241082	0.0911113	0.104431	-0.0110008	0.135127	0.225739	0.104671	0.305023	0.204538	0.157267	0.39948	0.208628	0.0637941	0.183036	0.231188	0.487667	0.0625754	0.203771	0.0997585	0.247029	0.169796	0.121639	0.13131	0.191079	0.239887	0.354994	0.136854	0.216824	0.135413	0.0660154	0.425623	0.122004	0.319955
MentS28	0.145398	0.226528	0.12	0.234907	-0.0370588	0.27062	-0.0582865	0.12087	0.101712	0.211205	0.258019	-0.21459	0.262156	0.114473	-0.0816996	0.193039	-0.00145994	0.0558806	0.0892799	0.252619	0.101021	-0.0523621	0.134791	0.263442	0.312793	0.155421	0.0722652	0.0382187	0.209072	0.108812	0.20724	0.069562	0.0839238	0.227429	0.218026	0.30354	0.170569	0.291173	0.151953	0.151199	0.337313	0.25251	0.210385	0.246659	0.0552231	0.285439	0.215166	0.0690077	0.341551
CAMSQ1	0.306358	0.473925	0.283428	0.220061	0.254272	0.392792	0.563876	0.213578	0.295554	-0.0172043	0.240183	0.101513	0.108254	0.208636	0.21552	0.0316917	-0.170828	0.211569	0.287457	0.280594	0.18057	-0.152904	0.415939	0.130607	-0.00755688	0.26506	-0.161743	0.2755	0.182124	0.120956	0.430721	-0.240791	0.0834988	0.285288	0.198215	0.134588	0.194862	0.142833	0.208973	0.151714	0.36457	0.18664	0.320848	0.487728	0.32116	0.173275	-0.0643264	0.419078	0.250481
CAMSQ2	0.178779	0.123975	0.204513	0.157385	-0.0448042	0.139179	0.179993	0.0439164	0.17157	-0.0279355	0.120208	-0.0408997	0.223202	0.217492	0.252337	0.051638	0.0840444	0.218269	0.155934	0.158043	-0.0236473	0.100126	0.215356	0.0551109	0.154421	0.346408	0.0159031	0.295165	0.250491	0.154883	0.186663	0.213697	0.242178	0.341117	0.338322	0.196452	0.249475	0.185706	0.142699	0.284158	0.172587	0.270081	0.391352	0.310438	0.344721	0.32159	0.279792	0.367194	0.286256
CAMSQ3	0.296234	0.327627	0.201401	0.194369	0.184218	0.220921	0.334313	0.215708	-0.00907135	-0.0515408	0.0840427	0.112744	0.0537851	0.0901629	0.0799359	0.000760558	-0.00645586	0.187302	0.18276	0.00803418	-0.047595	-0.0177006	0.272011	0.0198317	0.181684	0.458562	0.104502	0.500847	0.0778545	0.0547424	0.372536	0.00365131	0.432847	0.254711	0.319805	0.290291	0.0725957	0.020398	0.0384414	0.0981287	0.201168	0.223106	0.461569	0.366076	0.185127	0.147917	0.016161	0.234006	0.145708
CAMSQ4	0.0981373	0.444191	0.101605	0.0433061	0.0461541	0.308561	0.391589	0.0160955	0.110711	-0.049624	0.0308592	-0.00843979	0.0765218	0.191613	0.236192	0.137287	-0.0363682	0.246655	0.301368	0.197991	0.0215021	0.0205824	0.381643	0.275879	0.290156	0.350394	0.0214597	0.356094	0.171944	0.269234	0.376916	-0.204128	0.285308	0.369056	0.308676	0.253935	0.315141	0.143972	0.117245	0.160169	0.349156	0.369269	0.475899	0.425616	0.336619	0.500323	0.159809	0.375789	0.147931
CAMSQ5	0.175333	0.516833	0.230538	0.152076	0.132327	0.425936	0.545669	0.069972	0.210381	0.00685196	0.0904704	0.0253714	0.0877724	0.33704	0.238427	0.0625737	-0.0738913	0.143572	0.299038	0.308017	0.262805	-0.0801852	0.510087	0.11898	0.148292	0.227474	-0.0722443	0.295542	0.161941	0.194477	0.409497	-0.166944	0.129307	0.521378	0.151074	0.206598	0.326912	0.164998	0.140781	0.162439	0.256916	0.310153	0.318257	0.566033	0.392616	0.339604	0.1026	0.531494	0.310416
CAMSQ6	0.10404	0.146466	0.228307	0.212859	0.0989504	0.174665	0.209639	0.279964	0.0161334	-0.0159007	0.0768233	-0.0147484	0.182121	0.262203	0.107103	0.163886	0.00577037	0.192276	0.180419	0.104843	0.00785612	0.128157	0.201345	0.354431	0.371713	0.48889	0.306394	0.462122	0.17628	0.382197	0.220908	0.0696131	0.198851	0.186911	0.353269	0.343991	0.193817	0.102693	0.130724	0.216769	0.272459	0.219451	0.475654	0.168664	0.133018	0.467732	0.216568	0.26948	0.159695
CAMSQ7	0.157911	0.50164	0.226707	0.186	0.147807	0.370715	0.456835	0.0818664	0.123447	-0.0670333	0.0872961	-0.0396426	-0.0323773	0.287725	0.185728	0.160581	-0.094576	0.0782556	0.308069	0.16227	0.0386939	-0.024678	0.40301	0.280773	0.200884	0.376865	0.00179476	0.31023	0.0956268	0.382893	0.425403	-0.165181	0.161041	0.375751	0.227092	0.247558	0.199087	0.139079	0.081573	0.179011	0.372656	0.372091	0.410275	0.423838	0.302659	0.465375	0.188804	0.408778	0.220837
CAMSQ8	0.0438256	0.277346	0.0975541	0.0889557	-0.00250989	0.154802	0.165118	0.148298	0.018205	-0.105285	0.09457	-0.0164612	0.0245682	0.146275	0.22496	0.168394	-0.0868725	0.189828	0.2087	0.0817164	0.0474493	-0.0116376	0.23942	0.257946	0.395091	0.45821	0.123581	0.319349	0.0482397	0.348907	0.166159	0.0113344	0.284895	0.289652	0.285614	0.293369	0.181299	0.075602	-0.0345034	0.154152	0.220828	0.221535	0.42495	0.317881	0.204221	0.412364	0.163936	0.243376	0.199274
CAMSQ9	0.236936	0.436746	0.329366	0.220844	0.117642	0.428233	0.596775	0.0709407	0.374147	0.0365155	0.224938	0.0355083	0.225975	0.339374	0.354932	0.0642073	-0.15687	0.299403	0.390456	0.35587	0.23774	-0.00516909	0.543592	0.166092	0.255113	0.362624	-0.0552854	0.4015	0.322028	0.274533	0.443012	-0.0976348	0.180433	0.531161	0.284537	0.124089	0.295242	0.226052	0.232441	0.26977	0.33695	0.360948	0.406411	0.583107	0.552367	0.358823	0.07107	0.670972	0.366304
CAMSQ10	0.0924008	0.186265	0.0747275	0.032626	0.0904082	0.134323	0.241112	0.174238	0.0984938	-0.0231632	0.0301393	0.0707173	0.0123609	0.113087	0.249838	0.0668162	-0.0210851	0.15723	0.224147	0.156562	0.0652504	0.111513	0.265594	0.126854	0.279865	0.505812	0.180579	0.421277	0.0890575	0.343442	0.260216	0.137542	0.451575	0.273607	0.389888	0.337237	0.20365	0.177141	0.108994	0.120509	0.13953	0.335521	0.479476	0.28476	0.266061	0.351063	0.225909	0.336879	0.206636
CAMSQ11	0.205306	0.345149	0.296095	0.164816	0.118455	0.359551	0.418056	0.0955885	0.16389	0.0384513	0.203674	0.0357048	0.151819	0.328308	0.204237	0.0575471	0.0204045	0.21291	0.194305	0.238421	0.0544868	0.0272823	0.375912	0.0554542	0.163083	0.315595	-0.0573015	0.231633	0.236479	0.0903912	0.376446	-0.138111	0.244749	0.382833	0.238523	0.0798465	0.233943	0.115157	0.0814307	0.151719	0.216011	0.263285	0.450423	0.346788	0.408925	0.299215	-0.0120017	0.438938	0.341977
CAMSQ12	0.0979895	0.248778	0.0746713	0.139129	-0.0385287	0.171171	0.271149	0.0452776	0.164597	-0.074185	-0.0844923	-0.0377444	0.00425516	0.0961387	0.096241	0.143498	-0.0263251	0.124759	0.216431	0.224013	0.0651891	0.0495151	0.254573	0.17021	0.379625	0.408246	0.183698	0.2813	0.316119	0.299554	0.302459	0.0163644	0.241349	0.240594	0.420277	0.302911	0.123311	0.199801	-0.0156316	0.105487	0.306187	0.323749	0.419196	0.324498	0.256657	0.38052	0.276709	0.439251	0.247818
CAMSQ13	0.243191	0.541728	0.137023	0.153982	0.249403	0.395763	0.52922	0.110157	0.179737	-0.108507	0.21914	0.084933	0.107981	0.343987	0.319284	0.175675	0.00180082	0.282853	0.358999	0.255333	0.113081	-0.0393571	0.424689	0.100415	0.333425	0.349486	-0.137789	0.397462	0.115374	0.193998	0.399542	-0.195106	0.220635	0.436444	0.234064	0.155756	0.253808	0.0936137	0.0175569	0.1386	0.33516	0.40092	0.463567	0.562717	0.436772	0.308443	0.0318061	0.39268	0.288771
CAMSQ14	0.0584253	0.394167	0.160519	0.117727	0.168374	0.346893	0.534867	0.130258	0.10399	-0.0247944	0.0320257	0.0322808	0.12862	0.25535	0.193344	0.0410405	-0.163174	0.282467	0.307176	0.209903	-0.0235831	0.0258134	0.402482	0.174739	0.172128	0.30643	0.128028	0.242911	0.149407	0.277348	0.440899	-0.0522745	0.129649	0.262346	0.217936	0.137582	0.0992982	0.174932	0.0990856	0.0693174	0.410487	0.368512	0.270495	0.431392	0.323307	0.29185	0.0990514	0.504805	0.210239
CAMSQ15	0.116329	0.181271	0.100674	0.0864729	0.00107425	0.130059	0.153801	0.0485106	-0.0169507	-0.0544866	0.0806904	0.119388	0.181903	0.188888	0.137177	-0.0112131	0.121978	0.111452	0.179266	0.135075	-0.100182	0.0644323	0.335142	0.122869	0.263206	0.326836	0.137115	0.246418	0.100753	0.157146	0.285977	0.106132	0.203498	0.178616	0.245893	0.164956	0.0215643	0.0331134	0.0166664	-0.17535	0.178458	0.311667	0.216557	0.267265	0.1805	0.159775	0.120304	0.288524	0.12298
CAMSQ16	0.193686	0.469598	0.376628	0.231628	0.10743	0.339978	0.604722	0.159238	0.0932202	-0.0842456	0.203877	0.0502233	0.126887	0.346819	0.307384	0.0106098	-0.138663	0.232854	0.333103	0.333015	0.0254163	-0.0977216	0.509109	0.155302	0.178141	0.369209	-0.0347203	0.321347	0.174927	0.229616	0.434431	-0.206109	0.317388	0.438758	0.215242	0.204875	0.298933	0.260914	0.166071	0.105031	0.338368	0.301007	0.402147	0.509393	0.361973	0.271345	-0.0210787	0.541981	0.34188
CAMSQ17	0.176792	0.24945	0.024625	0.0408719	0.112679	0.210218	0.328226	0.141653	0.122556	-0.0994834	0.125734	0.0290373	0.144024	0.0796247	0.10666	-0.0512731	-0.0682904	0.0832131	0.100006	0.0856296	-0.0749843	0.0224471	0.206371	0.245016	0.26319	0.44637	0.0972807	0.352552	0.0679279	0.213	0.19671	-0.123539	0.329986	0.119008	0.382602	0.277858	0.0175092	0.195422	0.184694	0.0511222	0.184061	0.302269	0.334642	0.242843	0.0881399	0.247223	0.0340858	0.268781	0.119465
CAMSQ18	0.0696363	0.284379	0.0553698	0.100733	0.0517646	0.182886	0.241507	0.155696	-0.026888	0.0904489	0.0806375	-0.128869	0.174029	0.119646	-0.0338205	0.020665	-0.062187	0.180977	0.145161	0.145274	-0.0225467	0.110619	0.256502	0.256181	0.367258	0.461291	0.279043	0.394146	0.273603	0.273338	0.102457	-0.0726602	0.305469	0.140257	0.439132	0.307052	0.148684	0.212881	0.20006	0.113558	0.192449	0.274712	0.424321	0.247118	0.0957916	0.332336	0.0674904	0.206045	0.207025
CAMSQ19	0.13876	0.126516	0.22666	0.167902	0.0304786	0.106327	0.219468	0.155578	0.0194712	-0.0270666	0.0802688	-0.042141	0.108225	0.161052	0.147364	-0.0138514	0.0850818	0.196615	0.174489	0.114241	-0.0954688	0.0290611	0.183449	0.141764	0.210544	0.506607	0.232238	0.367191	0.253417	0.244199	0.0987047	0.0624474	0.393476	0.129826	0.405455	0.268543	0.0100129	0.241593	0.118904	0.172639	0.185095	0.200061	0.469571	0.287721	0.249448	0.222242	0.181647	0.397724	0.207721
CAMSQ20	0.259671	0.423139	0.244255	0.0626926	0.204852	0.312483	0.451629	0.274899	0.141841	0.0843577	0.294094	-0.079159	0.215139	0.385326	0.23105	-0.021266	-0.0912224	0.242921	0.278791	0.291047	0.14949	0.0500873	0.398952	0.136727	0.247	0.385552	0.0143792	0.303431	0.200938	0.207743	0.306416	-0.149727	0.209405	0.328768	0.272442	0.203435	0.0452408	0.251416	0.234747	0.0557345	0.191313	0.19921	0.309606	0.508999	0.358712	0.283427	-0.0543999	0.445194	0.178663
MMQ1	0.0157279	0.257171	0.311821	0.0781291	0.089594	0.230171	0.166014	0.0578336	-0.0458953	0.125098	0.0336426	0.0324448	0.100278	0.103887	0.0739634	0.15371	0.0399844	0.12331	0.137444	0.267916	0.0185174	0.0993603	0.267882	0.371056	0.21353	0.228266	0.243987	0.229866	0.130097	0.380426	0.280298	0.0792243	0.358016	0.189743	0.231017	0.29858	0.344607	0.427017	0.131433	0.256239	0.355652	0.366331	0.309567	0.275411	0.169448	0.360994	0.333031	0.303491	0.182835
MMQ2	0.308539	0.345383	0.405035	0.41056	0.16608	0.441418	0.200684	0.14475	0.049225	0.154284	0.355815	0.0736385	0.295128	0.462761	0.196748	0.168891	0.136997	0.269082	0.359484	0.439769	0.214484	-0.00141269	0.401506	0.104592	0.271197	0.253451	-0.215942	0.136887	0.0270299	-0.0265217	0.310433	0.0639015	-0.0875824	0.504811	0.0748039	-0.0898467	0.372644	-0.0148084	-0.0412537	0.127182	0.191578	0.143034	0.230635	0.503518	0.265249	0.157496	0.0603886	0.19294	0.375461
MMQ3	0.258781	0.409501	0.376298	0.376128	0.236993	0.496333	0.143144	0.292216	0.194226	0.179131	0.405079	0.109774	0.286563	0.508748	0.214768	0.124836	0.0884395	0.220123	0.370905	0.500151	0.0429015	0.0697402	0.54134	0.0747399	0.0931856	0.109706	-0.20431	-0.0284716	0.0343889	0.00136025	0.48689	0.0622119	-0.148744	0.521598	0.0604245	-0.152832	0.310762	0.0415742	-0.0250922	-0.00998132	0.282978	0.199798	0.0627084	0.472172	0.284644	0.139658	0.0382603	0.201466	0.335815
MMQ4	0.170622	0.135199	0.112677	-0.0352415	-0.019161	0.0639971	0.21744	0.171616	0.0258025	0.011764	0.0393944	0.0996587	0.0333601	0.0840882	0.159763	0.111847	0.103695	0.127938	0.173016	0.0739887	0.00818165	0.0616305	0.189519	0.058749	0.262116	0.462236	0.25614	0.396945	0.18976	0.259101	0.205658	0.101134	0.427653	0.176307	0.496286	0.279114	0.0588447	0.235571	0.00802389	0.234114	0.253508	0.32883	0.477059	0.346255	0.269861	0.272848	0.226956	0.351381	0.19785
MMQ5	0.176499	0.261943	0.144899	0.0588388	0.0524263	0.107156	0.346106	0.1153	-0.0944295	0.0259557	0.0780588	0.0965216	0.0751546	0.125809	0.263572	0.0169114	-0.0461443	0.127597	0.146339	0.047079	0.0730127	-0.0497241	0.180918	0.171659	0.332762	0.450771	0.248464	0.389622	0.14593	0.271861	0.203706	0.147965	0.421928	0.144904	0.463319	0.347201	0.120972	0.14889	0.169584	0.192719	0.232845	0.323907	0.449328	0.345035	0.218705	0.129158	0.0871705	0.317039	0.240243
MMQ6	0.234523	0.181544	0.241363	0.0633651	0.0853743	0.131089	0.185925	0.0328923	0.0473871	0.0818896	0.0918098	-0.10686	0.225694	0.104739	0.144878	0.0633985	-0.1139	-0.0119056	0.0319566	0.124557	0.00498043	-0.0190655	0.20092	0.334143	0.205763	0.219207	0.238413	0.20884	0.114156	0.330959	0.0920609	0.0539031	0.376051	0.204256	0.164194	0.509568	0.155558	0.495461	0.24462	0.185833	0.167931	0.16768	0.248105	0.218915	0.0689629	0.170893	0.170387	0.26864	0.298232
MMQ7	0.275672	0.351911	0.446741	0.451477	0.30476	0.468028	0.220048	0.399278	0.24392	0.240108	0.541273	0.16527	0.415469	0.59021	0.381915	0.226993	0.161953	0.321907	0.421623	0.383199	0.227152	0.0926697	0.518457	0.164643	0.104758	0.182855	-0.190143	0.0192869	0.109116	0.035127	0.49123	0.124547	-0.251199	0.583994	-0.0191319	-0.108753	0.339404	-0.143988	-0.0829839	0.118272	0.391226	0.225594	0.0896189	0.525106	0.386704	0.26007	0.0943971	0.196353	0.439289
MMQ8	0.232688	0.50933	0.381569	0.290748	0.160184	0.445573	0.386904	0.167444	0.189524	0.0464969	0.336872	0.121945	0.323632	0.355298	0.0552424	0.1435	-0.0462718	0.162563	0.374521	0.415686	0.145996	-0.0207639	0.496888	0.301925	0.273946	0.237509	0.0519792	0.345416	0.245869	0.204448	0.424695	-0.0478347	0.191027	0.491146	0.215294	0.331591	0.46591	0.399408	0.194056	0.277653	0.365095	0.41193	0.383599	0.532847	0.298549	0.244454	0.209788	0.389704	0.37249
MMQ9	0.269476	0.405883	0.239569	0.231205	0.222805	0.360789	0.304335	0.154421	0.196457	0.169437	0.293971	-0.00832586	0.398038	0.359944	0.180412	0.0349333	0.0193199	0.229067	0.286698	0.345874	0.26018	0.141088	0.45308	0.0383096	0.261727	0.0657006	-0.182195	0.172907	0.188582	0.119037	0.333446	-0.0614593	-0.0311319	0.458412	0.0964356	0.0474411	0.358081	0.087323	0.0757809	0.166836	0.25375	0.213057	0.126468	0.428747	0.35252	0.303866	0.0097848	0.312096	0.416052
MMQ10	0.0998427	0.270964	0.263028	0.224763	0.0568185	0.124295	0.0304575	0.107443	0.14793	0.191126	0.16916	-0.00902899	0.207998	0.225566	0.0902295	0.0938158	0.162999	0.0700068	0.226614	0.316334	-0.0344183	0.0271585	0.25144	0.284002	0.139778	-0.00413563	0.12512	-0.0383139	0.272745	0.297397	0.0870946	0.0956837	-0.0100478	0.244086	0.117456	0.258671	0.468555	0.369868	0.208553	0.203199	0.319614	0.277926	0.0555415	0.316185	0.156883	0.205032	0.225212	0.167662	0.2769
MMQ11	0.212267	0.2047	0.236904	0.12096	0.115181	0.215097	0.331328	0.091125	0.243557	0.0847048	0.24172	-0.0751353	0.100084	0.250752	0.21552	0.023783	-0.149751	0.0695031	0.185247	0.283404	-0.0633224	-0.0992816	0.174117	0.0543241	0.00817681	0.264811	-0.0309858	0.0601869	0.0638482	0.139111	0.233645	-0.249637	0.137029	0.166138	0.0710581	0.153747	0.0569531	0.28171	0.0168356	-0.0452135	0.235093	0.0441269	0.225896	0.367855	0.117629	0.131934	-0.116044	0.263159	0.13936
MMQ12	0.340229	0.279927	0.242666	0.275043	0.133666	0.214968	0.154588	0.166156	0.179903	0.163985	0.378558	0.164593	0.305886	0.345297	0.156706	0.100746	-0.0325032	0.201276	0.220458	0.329871	0.21078	0.123101	0.364292	-0.0503051	0.0597004	0.110717	-0.222783	-0.0244471	0.125742	0.0753667	0.306675	0.0530559	-0.111967	0.25506	0.0422624	-0.0998955	0.183723	-0.0178294	0.198543	0.0660734	0.265566	0.221252	-0.0413968	0.298014	0.338787	0.111373	-0.111334	0.165443	0.217951
MMQ13	0.098181	0.089089	0.0184482	0.00840875	0.0620189	0.063388	-0.0596435	0.0558211	0.151731	0.140197	0.190197	0.035264	0.263393	0.134421	0.0646158	0.1632	0.15326	0.121575	0.139949	0.190243	0.0981097	0.224414	0.133989	0.109398	-0.0219868	-0.013785	-0.162932	-0.0654781	-0.0217843	0.00240087	0.10515	0.18764	-0.191006	0.150017	-0.141542	-0.115968	0.188569	0.0912674	0.13848	0.0817498	0.0577431	-0.00650137	-0.0998853	0.106933	0.156033	0.148483	0.0384185	0.0580347	0.299752
MMQ14	-0.0384832	0.184255	0.209556	0.247557	0.238222	0.293415	0.259414	0.216127	0.0470809	0.164629	0.17736	0.038949	0.286176	0.35703	0.138809	0.0852642	0.0101313	0.183608	0.258177	0.173296	0.160857	0.157929	0.315189	0.127007	0.108465	0.0749232	0.120802	0.142242	0.656296	0.222653	0.236544	0.0772551	-0.0496513	0.273018	0.238394	0.281504	0.29414	0.222545	0.213147	0.152202	0.202264	0.29245	0.188064	0.312739	0.387075	0.318657	0.223704	0.348512	0.363482
MMQ15	0.159368	0.0493093	0.162393	0.0903435	0.219605	0.0173228	0.0391445	0.178203	0.0446245	0.248749	0.0921047	0.112205	0.250712	0.0865198	-0.00793658	0.186183	0.150734	0.219912	0.18299	0.136885	0.0404149	0.535509	0.256736	0.00473117	-0.164145	-0.0448422	0.0616322	-0.0522475	0.102914	0.0429945	0.209263	0.394936	-0.0278727	0.0895718	0.075043	0.0902142	0.179891	0.000369295	0.297626	0.100145	0.135685	0.177729	0.0493061	0.113884	0.263821	0.115955	0.202493	0.235186	0.166668
MMQ16	-0.0359205	0.163732	0.252109	0.106384	0.0893023	0.174006	0.109972	-0.0733052	0.00498543	0.0810416	0.0828876	0.12901	0.17539	0.0957101	-0.0839886	0.00502566	0.097582	-0.0167649	0.0770518	0.15946	-0.0267273	0.0772709	0.216526	0.346623	0.110266	0.0737648	0.370548	0.247766	0.327708	0.347514	0.144778	0.160243	0.132683	0.150901	0.221265	0.378154	0.293876	0.306528	0.245426	0.149841	0.175881	0.28767	0.192954	0.177731	0.0743374	0.158571	0.267725	0.163456	0.195411
MMQ17	0.102963	0.23869	0.346676	0.193614	0.151427	0.313534	0.260124	-0.0507115	0.250189	0.0759353	0.186254	0.000108036	0.235995	0.297353	0.0936249	0.0128373	0.0492874	0.0431892	0.149099	0.246215	-0.0122642	-0.0803829	0.275976	0.334493	0.248879	0.0685366	0.164377	0.297994	0.191235	0.440278	0.204532	0.0661571	0.191688	0.30004	0.18264	0.34443	0.413367	0.43191	0.219194	0.345059	0.254198	0.357451	0.235526	0.331092	0.178063	0.234532	0.320047	0.375685	0.32537
MMQ18	-0.107846	0.105008	0.220263	0.105067	0.137457	0.152239	0.0299721	0.00515122	-0.0353478	0.127164	0.0387555	0.0242491	0.106169	0.0413699	0.00909703	0.0408828	0.111685	0.0207193	-0.00638534	0.0307803	0.0121412	0.114012	0.169648	0.33157	0.194646	0.0783478	0.402029	0.292447	0.279057	0.514182	0.11994	0.21043	0.249075	0.0944805	0.242563	0.380315	0.287424	0.388595	0.289125	0.328596	0.245665	0.275872	0.244444	0.179079	0.126595	0.289766	0.448597	0.228569	0.26765
MMQ19	0.0995355	0.295548	0.0884477	0.167116	0.160815	0.19325	0.161171	0.0810371	0.0484902	0.0507619	0.256203	0.048251	0.138807	0.238182	0.226435	0.204185	0.105617	0.340872	0.320708	0.3492	0.05996	0.0344954	0.356433	0.207467	0.202591	0.123968	-0.217781	-0.0173146	0.0136531	0.0415449	0.256427	-0.0475372	-0.167602	0.346993	-0.100709	-0.00275452	0.291925	0.0596371	0.111647	-0.0040879	0.291922	0.0889266	0.183711	0.457453	0.257263	0.120138	-0.0527203	0.166312	0.350268
MMQ20	0.275132	0.215957	0.270083	0.316426	0.211619	0.302407	0.0953375	0.253237	0.123865	0.238449	0.32419	0.200105	0.466991	0.242129	0.118344	0.103812	0.0780503	0.191309	0.202722	0.265241	0.100467	0.303057	0.321842	-0.0236377	-0.0227378	0.0634148	-0.108627	0.0021451	0.166415	0.0721299	0.231447	0.230055	0.00460686	0.267719	-0.0746277	0.0232173	0.151486	0.0841813	0.112226	0.0272308	0.199109	0.210379	0.048312	0.245446	0.286911	0.0704995	0.12703	0.198094	0.380669
MMQ21	-0.104209	0.0760033	0.0739937	0.181167	0.199726	0.106699	0.0446456	0.124388	0.0107717	-0.0228013	0.000206092	0.0971678	0.134426	-0.0234017	-0.0885334	-0.0294464	0.0311453	-0.0210916	0.0346168	-0.0510784	-0.117344	0.0487048	0.0917139	0.128158	0.0211269	0.276895	0.235483	0.226441	0.159222	0.149505	0.0239863	0.13122	0.100371	0.0708538	0.160411	0.293212	-0.0298675	0.0814101	-0.109242	-0.061613	0.0425836	0.0888296	0.242401	0.0710865	-0.113208	0.172749	0.245847	0.0280182	0.103202
MMQ22	0.155634	0.0824292	0.196966	0.185816	0.20389	0.204428	0.199831	0.202344	0.0662187	-0.00645505	0.280451	0.0257548	0.0898351	0.294168	0.13564	-0.0535306	-0.00977976	0.143982	0.185722	0.129863	0.0838484	-0.0634065	0.135965	0.0372936	-0.0834532	0.205452	-0.0444877	0.0773841	0.0918917	0.0710515	0.0827411	-0.0489874	0.102844	0.0585706	0.16365	0.0599697	0.0261257	0.0829973	0.0658381	0.0221497	-0.0192719	-0.0211167	0.00140236	0.119719	0.103079	0.202231	0.0202045	0.15581	0.13475
MMQ23	0.213093	0.360983	0.225902	0.201102	0.237062	0.362336	0.31787	0.24579	0.0998976	0.0767566	0.242009	0.0784779	0.266932	0.467515	0.156185	0.0274728	0.0131494	0.288183	0.335626	0.276153	0.0706282	0.101226	0.494112	0.00513296	0.0992247	0.0934999	-0.197679	0.0474237	0.0765514	0.0843209	0.37756	0.0669298	-0.193701	0.368569	-0.0697382	0.0053082	0.247711	0.025359	-0.0843055	-0.12129	0.130471	0.279687	-0.0131515	0.377368	0.275929	0.0957877	-0.0127053	0.318783	0.303707
MMQ24	0.262728	0.415022	0.273801	0.181401	0.112482	0.331472	0.342047	0.126557	0.147281	0.0842945	0.336425	0.0197232	0.206254	0.262297	0.266151	0.107064	-0.0963037	0.258387	0.266587	0.348133	0.158063	-0.113652	0.313908	0.137155	0.0465335	0.274022	-0.0121903	0.142901	0.114102	0.22414	0.295466	-0.216581	0.0703912	0.319154	0.19384	0.0171458	0.226848	0.219751	0.121352	0.18886	0.229001	0.142277	0.251242	0.441861	0.299151	0.380405	0.0528821	0.323967	0.202523
MMQ25	0.290447	0.394905	0.2661	0.117619	0.198226	0.361665	0.387915	0.310463	0.235688	0.107645	0.37233	0.0550543	0.131612	0.422487	0.341309	0.100186	0.00364617	0.248803	0.368668	0.424113	0.112756	-0.140652	0.335858	0.0588167	0.013775	0.18179	-0.183163	0.124711	-0.0531866	0.111629	0.326641	-0.277822	0.123886	0.377784	-0.0208123	-0.0299354	0.178501	0.104681	0.0138538	0.0763897	0.236564	0.0724634	0.168113	0.442335	0.208205	0.260388	0.0048366	0.299002	0.165627
MMQ26	0.187111	0.319859	0.258245	0.267109	0.32586	0.325646	0.334947	0.177065	0.216785	0.0795019	0.369789	-0.0509691	0.101142	0.449195	0.366376	0.16682	-0.0211065	0.245652	0.417339	0.407651	0.117189	0.0263384	0.382463	0.15437	0.083769	0.165395	-0.182741	0.0668391	-0.0330354	-0.0322138	0.369357	-0.16046	-0.106931	0.350446	-0.00354194	-0.1402	0.200308	-0.127595	0.121538	0.0236556	0.198024	0.0865822	0.13536	0.367664	0.272044	0.291448	-0.0225455	0.241434	0.14422
MMQ27	0.285348	0.372797	0.312884	0.340428	0.224597	0.415751	0.168711	0.167297	0.323105	0.144339	0.288853	0.217586	0.377846	0.295957	0.250105	0.139027	0.00645944	0.447141	0.374437	0.462272	0.357003	0.157777	0.453013	0.0482756	0.265878	0.143546	-0.167203	0.163324	0.231328	0.0693077	0.374434	-0.0102497	-0.00991391	0.538146	0.194978	0.0585417	0.339495	0.109744	0.137386	0.199274	0.377261	0.222065	0.263749	0.438353	0.502351	0.227318	0.0172523	0.357325	0.307521
MMQ28	0.154734	0.163332	0.185827	0.158873	0.142214	0.12149	0.21901	0.0996676	0.0630568	0.00195675	0.124099	0.010385	0.0526925	0.185117	0.235601	0.113265	-0.0469193	0.171381	0.189856	0.225205	0.116567	0.0161394	0.331158	0.133866	0.19629	0.468635	0.014943	0.36329	0.203976	0.227087	0.222414	-0.0147847	0.275318	0.199853	0.372095	0.272494	0.0688651	0.0723584	0.114826	0.108042	0.161719	0.0673977	0.454179	0.314953	0.312774	0.40081	0.125834	0.368125	0.135471
MMQ29	0.137394	0.159903	0.124144	0.170233	0.0602714	0.164465	-0.0984275	0.131362	0.0814487	0.185257	0.210055	0.143984	0.368486	0.1832	0.0411343	0.163966	0.132777	0.190712	0.175309	0.252523	0.237447	0.198148	0.211244	0.153062	0.109402	0.120867	0.0334949	0.0601549	0.0885287	0.187291	0.157636	0.275868	-0.104398	0.231942	0.0524146	0.127207	0.332776	0.12211	0.166731	0.142695	0.069628	0.130884	0.106392	0.128619	0.136225	0.212454	0.275626	0.0442638	0.356599
MMQ30	0.196721	0.339116	0.33728	0.228593	0.258148	0.292729	0.432469	0.180478	0.287502	0.0752774	0.276267	0.00744933	0.160029	0.379478	0.25175	0.127575	0.0108121	0.280283	0.372188	0.408614	0.0442178	-0.0540794	0.368894	0.0808577	0.129147	0.246862	-0.0176962	0.199105	0.125021	0.201688	0.335391	-0.16956	0.113112	0.370187	0.181917	0.090692	0.232407	0.198578	0.0599115	0.083777	0.249397	0.208227	0.19183	0.501067	0.279761	0.224377	0.00491335	0.377572	0.261786
MMQ31	0.190924	0.235942	0.254743	0.221234	0.270561	0.37405	0.12216	0.178794	-0.00396075	0.119975	0.304292	-0.172616	0.364643	0.371388	0.167717	0.176155	0.0545051	0.318519	0.153256	0.281061	-0.00974772	0.0461878	0.266425	0.259399	0.36273	0.377621	0.055338	0.329502	0.126121	0.202008	0.138417	-0.076583	0.101352	0.317032	0.18172	0.19893	0.219953	0.0965871	0.0419459	0.114015	0.11935	0.0344464	0.415329	0.311307	0.248015	0.440116	0.137247	0.163361	0.17841
MMQ32	-0.0784615	0.039879	0.230861	0.0416798	0.111578	0.115707	-0.00328307	-0.0321421	-0.0890406	0.104108	-0.00278378	-0.0143902	0.10199	0.0370976	0.0377791	0.159288	0.0610176	0.0514355	0.0259484	0.0887409	-0.0544964	0.230658	0.12926	0.292611	0.0918587	0.139834	0.220553	0.183139	0.200979	0.343145	0.0849969	0.259192	0.163382	0.163394	0.227211	0.289131	0.260509	0.23564	0.208105	0.157034	0.166543	0.305442	0.151546	0.177631	0.201352	0.320304	0.443634	0.270776	0.109713
MMQ33	0.244936	0.215706	0.181189	0.301305	0.0692912	0.245665	0.201643	0.159071	0.149471	-0.00333636	0.276862	0.222889	0.33714	0.395331	0.269334	0.152707	0.0576529	0.265314	0.360516	0.3699	0.0830799	0.12609	0.34274	-0.0303312	-0.0104381	-0.0328212	-0.292143	-0.0783811	0.104442	0.09335	0.254965	0.0462483	-0.212309	0.35404	-0.0991186	-0.0701834	0.32871	-0.0117329	-0.04384	0.101566	0.271569	0.226999	-0.0197019	0.310644	0.22542	0.0449514	0.0372623	0.168489	0.346486
FIMI1	0.100138	0.155721	0.154391	0.11561	0.0998372	0.131074	0.225537	0.0710875	0.197026	-0.0854356	-0.0448249	-0.0794493	0.0429292	0.0795281	-0.0196097	0.0100579	-0.0526641	0.104639	0.128413	0.146056	-0.00628809	0.0424211	0.160044	0.0676148	0.146407	0.143409	0.139013	0.199406	0.421177	0.257892	0.189334	0.176363	0.114077	0.119844	0.19939	0.30863	0.132024	0.171151	0.171931	0.14067	0.0391586	0.1121	0.288778	0.204507	0.253499	0.204689	0.178996	0.314892	0.181262
FIMI2	0.20315	0.122247	0.148051	0.122666	0.04995	0.238392	-0.0330692	0.185355	0.0699877	0.140735	0.0850225	-0.0416424	0.070384	0.255221	0.0922692	0.176903	0.121107	0.216285	0.286823	0.238874	0.030499	0.210143	0.155285	0.164448	0.0714593	0.243886	0.166932	0.153937	0.229364	0.276544	0.18822	0.251695	0.099993	0.236704	0.1619	0.235271	0.343255	0.231548	0.178451	0.220133	0.212974	0.264513	0.221034	0.227326	0.239607	0.341959	0.304708	0.140317	0.179327
FIMI3	0.0781329	0.278623	0.233457	0.209419	0.157709	0.189231	0.0880591	0.112262	0.105675	-0.00934473	0.0762144	0.0301215	0.243056	0.155736	0.117516	0.211756	0.0769145	0.145133	0.22553	0.311484	0.104733	0.0675506	0.301508	0.285325	0.221151	0.155523	0.127545	0.230282	0.410229	0.431849	0.241371	0.196208	0.213543	0.403351	0.292211	0.473154	0.479633	0.320162	0.104067	0.236489	0.250652	0.263089	0.388699	0.351017	0.252084	0.386755	0.411099	0.224392	0.287682
FIMI4	0.062252	0.252899	0.231017	0.216267	0.0197497	0.108844	0.149601	0.0259021	0.105359	-9.38e-05	0.00718771	0.0517293	0.0934329	0.221059	0.0489425	0.0751621	0.0385466	0.0282527	0.244949	0.196754	-0.0994629	0.103006	0.177563	0.111851	0.0880888	0.124844	0.122239	0.188385	0.326129	0.377772	0.213835	0.203625	0.0118262	0.165461	0.0972777	0.275159	0.279949	0.149381	-0.0202269	0.237583	0.268973	0.248855	0.214616	0.328172	0.279886	0.261478	0.382163	0.270532	0.298864
IMQ1	0.134367	-0.0563099	-0.0867964	0.0307596	0.0927871	0.106464	0.0201382	0.00161081	0.066613	0.0376299	0.145234	-0.0782416	0.00975939	-0.00868254	0.00240867	-0.0894269	0.0675861	-0.0071434	0.0359854	-0.107149	0.113776	-0.0961453	0.010463	0.00204597	0.00242886	-0.0624541	-0.169447	-0.114943	-0.0631638	-0.0788127	-0.0533353	-0.0212996	-0.10886	-0.0627662	-0.0641225	-0.0796232	-0.069962	-0.158717	-0.114897	-0.0324044	-0.159767	-0.106006	-0.152818	-0.152575	-0.0103952	-0.136534	-0.170822	-0.0875294	-0.0263035
IMQ2	0.297635	0.527042	0.425318	0.215004	0.145031	0.477612	0.536047	0.244706	0.183866	-0.0185155	0.254352	-0.0367947	0.113156	0.432227	0.309661	-0.0587489	-0.223166	0.200004	0.381645	0.355021	0.167861	-0.0401254	0.50099	0.155044	0.229705	0.374657	-0.00925126	0.296815	0.11038	0.196837	0.455229	-0.176678	0.262716	0.474875	0.162455	0.162222	0.115366	0.165465	0.0889681	0.121631	0.24752	0.182286	0.258409	0.541096	0.348348	0.270038	-0.00217743	0.535718	0.275131
IMQ3	-0.0178505	-0.101199	-0.0162649	0.0421518	-0.156207	-0.0254013	0.0335292	-0.169153	0.0223411	-0.180426	-0.0538001	-0.0616529	-0.130748	0.0624769	0.128466	0.0177832	-0.100589	-0.241257	-0.128419	-0.0319894	-0.0944667	-0.437712	-0.0760181	0.0178312	0.0522531	-0.0356538	-0.0923104	-0.0893302	-0.137439	-0.0763696	-0.0944396	-0.231525	0.0889638	-0.0460098	-0.0866433	0.00176788	-0.0716515	-0.0762906	-0.286389	0.072297	-0.182531	-0.159633	-0.0794719	-0.099462	-0.150939	0.0165839	-0.0675757	-0.00728989	-0.175736
IMQ4	0.0639198	0.145511	0.209064	0.136955	0.0898404	0.100837	0.229376	0.169963	0.0515584	0.00979212	0.0841623	0.0714895	0.115265	0.189762	0.236776	0.146482	-0.00868142	0.19944	0.206351	0.190434	0.0414953	0.0292168	0.226194	0.170501	0.340379	0.394659	0.145217	0.35057	0.215013	0.217632	0.268918	0.189592	0.337284	0.213097	0.345906	0.332031	0.109329	0.0967071	0.0221704	0.160509	0.182126	0.325289	0.426542	0.313877	0.353396	0.36126	0.259055	0.43563	0.193231
IMQ5	0.0548405	0.202973	0.0661256	-0.000800878	0.0649215	0.108045	0.226252	0.208741	-0.0761461	0.0119757	0.0245826	-0.0177672	0.0180392	0.144365	0.243357	0.0769454	0.0243086	0.171367	0.148412	0.118482	0.019727	0.0413532	0.157519	0.135955	0.307779	0.358949	0.205895	0.309455	0.147545	0.170231	0.233672	0.0988006	0.314138	0.161559	0.285868	0.256423	0.0533004	-0.0141079	-0.0194363	0.0901215	0.117411	0.188909	0.34042	0.231319	0.192398	0.230921	0.177205	0.284916	0.0969378
IMQ6	0.133285	0.357403	0.156529	0.18387	0.10117	0.25898	0.261946	0.211039	0.112112	0.0565254	0.31397	-0.0683747	0.255329	0.462766	0.432038	0.162152	0.168451	0.322756	0.373482	0.337704	0.116556	-0.00221137	0.388934	0.201245	0.272915	0.306054	-0.0226095	0.29905	0.242422	0.13012	0.328236	-0.0248099	0.101763	0.405942	0.0375373	0.0455687	0.294996	0.143646	0.0482908	0.0557424	0.344634	0.188393	0.38849	0.54965	0.368728	0.272154	0.153682	0.295603	0.430342
IMQ7	0.0466207	0.0857086	-0.0409968	0.00698732	0.0569682	-0.0120852	0.193633	0.108256	-0.0110134	-0.0107145	0.11325	-0.0532563	-0.0688625	0.0225847	0.217914	0.00807872	0.0118598	0.0723254	0.0116435	0.0559233	0.0868138	-0.0311911	0.065032	0.0363644	0.114317	0.200507	0.0390612	0.0163485	-0.00348124	-0.0563619	0.0725727	-0.0796534	0.207073	-0.05271	0.14984	0.0550867	0.00339458	-0.110511	-0.0192524	0.0185836	0.0504307	0.00381338	0.145855	0.132844	0.112684	0.0670361	-0.160997	0.118002	0.0158834
IMQ8	0.126261	0.0792336	-0.027323	0.12695	0.017847	0.059254	-0.0955137	0.0351475	0.0820476	0.0468045	0.165979	0.069821	0.169979	0.134063	0.168585	0.0317073	-0.0113314	0.102691	0.0964287	0.0637475	0.161949	-0.000304239	0.128093	0.0452004	0.193056	0.0449713	-0.105774	0.0437005	0.0126456	-0.0668733	0.0777644	-0.02629	-0.00333115	0.127006	0.0230415	-0.0372636	0.0994668	-0.0969162	-0.0834583	-0.0663222	0.0979448	0.0510044	0.00920395	0.0722791	-0.0169809	0.0821125	-0.000323431	-0.182737	0.117285
IMQ9	-0.0488183	-0.056956	0.145107	0.107697	-0.214657	-0.0613377	-0.136474	-0.0338062	-0.0407727	0.0662154	-0.0979977	-0.0879067	0.0121136	0.0729245	-0.10126	0.142129	0.0500162	-0.141156	-0.0298978	-0.0103471	-0.082113	-0.00327758	-0.073834	0.00524777	-0.0085294	0.00737068	0.0924513	0.0695779	0.159426	0.0977101	-0.00955216	0.166399	0.199807	0.0166437	0.0683596	0.172336	0.0402508	0.0239037	0.00961635	0.196883	0.0931324	0.125999	0.0630351	-0.0563407	0.0746941	0.146085	0.241029	0.0819969	0.0991821
IMQ10	-0.121716	-0.148375	0.0357782	0.0492996	-0.19583	-0.0502163	-0.215699	-0.0363521	-0.0720203	0.105122	-0.106993	-0.0686649	-0.124516	-0.0696913	-0.129922	-0.00782691	0.00143043	-0.162005	-0.206231	-0.190761	-0.0902023	-0.125521	-0.178087	-0.0123648	-0.0977444	-0.0616131	0.142197	-0.0667309	0.011686	-0.0184258	-0.00452029	0.071292	0.120872	-0.121691	0.0226194	0.0401632	-0.0947169	-0.0190176	-0.00276037	0.0832062	-0.0481598	-0.0706069	0.0068998	-0.168449	-0.0954533	-0.0241816	0.0929309	-0.0350713	0.0329177
IMQ11	0.182736	0.336574	0.1046	0.188035	0.177379	0.281489	0.159385	0.0856875	0.131839	0.102983	0.319855	0.04348	0.336707	0.28997	0.188901	0.122727	0.106127	0.25887	0.295332	0.256587	0.147323	0.173577	0.361469	0.206467	0.264592	0.252954	-0.101249	0.130293	0.1379	0.11178	0.266751	0.0925621	-0.0521802	0.3977	0.0858269	-0.0380395	0.398934	0.146808	0.121427	0.129982	0.25432	0.306734	0.166902	0.415943	0.29781	0.273447	0.166536	0.188743	0.35741
IMQ12	0.2262	0.160649	0.0949416	0.279032	0.124266	0.155618	-0.026419	0.0945136	0.139479	0.0129255	0.245577	0.0195282	0.201604	0.257101	0.169311	0.185402	0.117549	0.125907	0.215334	0.257461	0.11799	-0.054874	0.171525	0.0285316	0.240923	0.0946093	-0.283423	-0.0645151	-0.0520223	-0.0612645	0.18419	-0.0769158	-0.0781926	0.269635	0.103003	-0.0512344	0.137779	-0.087968	-0.117583	0.0905858	0.244298	0.0622024	0.0797175	0.255109	0.129936	0.225959	0.0618477	-0.00953971	0.251105
IMQ13	-0.0095353	0.00966773	0.11784	0.026347	0.0872873	-0.0568432	0.0350021	0.189793	0.106173	-0.00366577	0.137591	0.232431	0.0855468	0.0501403	0.110768	0.181023	0.0447773	0.192002	0.155338	0.0756946	0.0713447	0.168839	0.110735	0.174956	0.285826	0.319562	0.256317	0.293424	0.219133	0.257158	0.0983861	0.202216	0.0977385	0.120988	0.331631	0.173972	0.0568418	-0.0330137	0.145666	0.151062	0.203282	0.302554	0.278649	0.127862	0.329185	0.331206	0.182976	0.245173	0.0953101
IMQ14	0.263722	0.404843	0.379724	0.181184	0.212381	0.326561	0.424741	0.088409	0.215876	-0.126259	0.216389	0.0595259	0.15927	0.351622	0.301098	-0.0189086	-0.070302	0.236766	0.397667	0.268351	0.135926	-0.108931	0.421783	0.0715978	0.118191	0.240863	-0.0741634	0.271198	0.189049	0.174151	0.428266	-0.107554	0.183095	0.423342	0.168756	0.230208	0.327994	0.176786	0.139529	0.163314	0.224958	0.215935	0.269096	0.48674	0.465405	0.251995	0.115108	0.500841	0.205492
IMQ15	0.0953837	-0.0100366	0.116886	0.0814424	-0.0711795	0.0106745	-0.145125	0.0249572	0.0565355	0.2132	0.063264	-0.052934	0.116788	0.134933	-0.0248228	0.277448	0.129601	-0.0127222	0.0528574	0.0550691	0.170984	0.12173	0.0291814	0.0735612	0.048515	0.0337974	-0.0720401	-0.0267881	0.150276	0.0583796	-0.0464239	0.0754497	-0.0554218	0.10058	0.0262936	-0.00872727	0.110483	0.0460373	0.0191774	0.276739	0.118718	0.0766593	0.101982	0.0221875	0.137893	0.220767	0.212426	-0.0194314	0.198207
IMQ16	-0.176657	-0.0396491	-0.060957	-0.0337193	0.0110802	-0.0539882	0.0338081	0.154929	0.205118	0.052264	-0.0452663	0.0743991	0.0506704	-0.0139069	0.137804	0.104746	0.114672	0.131539	0.0526338	0.0738135	0.173242	0.0768816	0.0166974	-0.0239168	0.046267	-0.0204556	0.040716	-0.0655664	-0.00572668	0.047293	0.00727041	0.044434	-0.104557	-0.0037715	-0.0081343	-0.205921	0.0771608	-0.106768	-0.0682015	0.0281181	0.172331	0.064937	0.0890177	0.0667208	-0.00120882	0.0701653	0.0116151	-0.0586404	0.147169
IMQ17	0.0118466	0.23872	0.148442	0.191407	0.0501993	0.183601	0.279802	0.00911899	-0.0152867	-0.081417	0.0142259	0.01334	0.0608807	0.103246	-0.0390569	0.0220618	-0.114076	0.039355	0.089345	0.0479524	0.107798	-0.0160268	0.195445	0.0379388	0.248208	0.1654	0.0851855	0.276941	0.0606749	0.0958683	0.14029	0.0459915	0.113598	0.198791	0.0837856	0.18882	0.0564936	-0.00585582	0.0140659	0.059138	0.0889619	0.2179	0.273932	0.184996	0.125235	0.14692	0.0958653	0.197407	0.159257
IMQ18	0.179656	0.409676	0.13971	0.206109	0.24085	0.258766	0.463337	0.0188454	0.148929	-0.318453	-0.0370491	0.0219106	0.0260813	0.151555	0.134583	-0.082592	-0.198062	0.103721	0.273634	0.133632	-0.0478108	-0.0857226	0.279103	-0.0168289	0.143834	0.180123	-0.0447798	0.266004	0.153263	0.121091	0.348105	-0.192636	0.254094	0.233832	0.265521	0.255657	0.144182	0.0992599	-0.00885262	0.0454115	0.202161	0.205011	0.236577	0.318143	0.226461	0.109467	-0.0818151	0.354789	0.0242337
IMQ19	-0.118023	-0.0732164	-0.144536	-0.0243213	-0.0753991	-0.154051	-0.188314	0.0718579	0.113604	0.0696641	0.0557895	0.0281107	0.00443311	-0.0133563	-0.0851865	0.0582117	0.242722	0.0630754	-0.00228762	-0.059137	0.0274475	-0.0521957	-0.0390014	0.00392043	-0.0302292	-0.0249068	-0.117413	-0.118483	-0.1401	-0.022572	-0.0902381	0.0715527	-0.280599	-0.0551532	-0.0327535	-0.177718	-0.0561187	0.0300557	-0.023162	-0.0281924	0.085228	0.0469168	-0.160195	-0.0314839	-0.0732096	0.116569	0.0248649	-0.206772	0.0552548
IMQ20	0.179311	0.339027	0.191715	0.125346	0.147263	0.298106	0.278076	0.0560115	0.0395298	-0.0427337	0.164946	-0.0250925	0.312533	0.267515	0.252335	0.288446	-0.0465632	0.272363	0.258701	0.213902	0.160518	0.0416413	0.327163	0.321543	0.344842	0.357539	0.0533595	0.380241	0.244487	0.24712	0.17054	-0.0496828	0.152886	0.343078	0.277672	0.182726	0.273371	0.108375	0.281927	0.258923	0.202996	0.283391	0.437212	0.393924	0.320279	0.453452	0.324004	0.430796	0.121736
IMQ21	-0.00181157	0.238284	0.105374	0.150783	0.118567	0.276562	0.157097	-0.0194746	0.0649279	-0.0429023	0.0803009	-0.0152133	0.058698	0.284347	0.254143	0.0874059	0.111787	-0.0635171	0.117414	0.200288	0.0904509	-0.370446	0.139535	0.300745	0.340862	0.188899	0.0147499	0.123311	0.00493874	0.0839982	0.110169	-0.101589	0.0384114	0.318296	-0.0388196	0.0651741	0.164296	0.0534364	-0.254844	0.00987936	0.123836	0.101926	0.229211	0.329356	0.0539459	0.108516	0.109049	0.125933	0.253659
IMQ22	0.032413	0.1342	0.0885186	0.149911	0.100832	0.0964876	-0.0235811	0.0259442	0.107637	-0.00792313	0.082597	0.22846	0.120242	0.0809999	-0.0484001	0.00973439	0.12375	-0.078884	0.0788108	-0.0205217	-0.0203576	0.0695509	0.183731	-0.0722978	-0.0579952	-0.150694	-0.0632895	-0.0715157	-0.133194	-0.0568829	0.0124927	0.0276291	-0.0839478	0.0510717	-0.125837	-0.0106425	0.128044	0.0582867	0.0284594	0.0748772	0.0411012	0.157196	-0.249715	-0.0180084	-0.121999	-0.141112	0.0549959	-0.106718	0.0799647
IMQ23	0.118814	0.0704805	-0.0522858	0.0305405	0.197872	0.0648301	0.275294	0.154476	0.0649453	-0.0838911	0.172184	-0.0540962	-0.0571985	0.204064	0.264225	-0.116297	-0.0524547	0.176132	0.138509	0.205083	0.126072	-0.141089	0.101166	0.0213938	-0.0138046	0.139645	-0.0764092	0.0484506	0.0162865	0.0300751	0.140276	-0.176504	0.0121695	0.110548	0.121122	0.0499873	-0.027536	-0.116799	-0.101041	-0.190476	-0.00570689	-0.0356727	0.116289	0.19656	0.198307	0.152468	-0.103825	0.210745	0.0224972
IMQ24	0.235967	0.447675	0.336481	0.308218	0.239847	0.425264	0.550668	0.152826	0.195556	-0.0138971	0.344671	0.0761167	0.206289	0.458828	0.286535	0.0557009	-0.120346	0.206613	0.324453	0.391697	0.131437	-0.102921	0.545859	0.0881643	0.146519	0.266974	-0.157757	0.19646	0.189709	0.162952	0.49315	-0.209729	0.0817293	0.516298	0.223977	0.116982	0.210128	0.104998	-0.00256974	0.0556846	0.343106	0.285192	0.294776	0.583342	0.345102	0.276256	-0.0406917	0.484426	0.298604
MEQ1	0.0745019	0.249614	0.224584	0.194935	0.00455563	0.29741	0.272269	-0.0105965	0.188461	0.0330308	0.228255	-0.0687703	0.123075	0.23091	0.0857062	0.108003	-0.196133	-0.0242968	0.133645	0.288125	0.21186	-0.00542817	0.307948	0.222014	0.189298	0.229505	0.00366717	0.204608	0.244032	0.320762	0.227942	-0.0229458	0.058035	0.357038	0.218299	0.209873	0.310552	0.249748	0.119846	0.21354	0.33312	0.317349	0.19272	0.369082	0.233588	0.40862	0.219192	0.324695	0.325101
MEQ2	0.153648	0.25637	0.272117	0.184676	0.108065	0.313004	0.272723	-0.0134779	0.168432	0.0701991	0.201419	0.00254457	0.148345	0.201589	0.137913	0.105041	-0.0859206	0.0307902	0.171973	0.259036	0.181334	-0.0291514	0.229961	0.194171	0.150823	0.11848	0.0190558	0.148686	0.271891	0.194331	0.261771	-0.0200256	0.129649	0.335824	0.276339	0.283142	0.321452	0.203414	0.134239	0.371966	0.304823	0.346776	0.154941	0.339256	0.291713	0.425534	0.270956	0.352855	0.238486
MEQ3	0.201085	0.331684	0.437999	0.306845	0.102596	0.393704	0.277939	0.0262871	0.147177	0.0915467	0.232683	-0.0539125	0.223594	0.29246	0.103268	0.126196	-0.0996873	0.0141389	0.189239	0.369639	0.168914	-0.0728306	0.367192	0.316417	0.255234	0.147504	0.0347913	0.243733	0.248617	0.405182	0.2682	-0.0707429	0.242098	0.421352	0.172378	0.406975	0.320949	0.430031	0.165517	0.358211	0.389321	0.337472	0.232994	0.428752	0.213554	0.34916	0.345773	0.419731	0.347815
MEQ4	0.138746	0.24076	0.321718	0.201568	0.144582	0.272114	0.167474	0.0403294	0.131431	0.0422818	0.181535	0.00573548	0.223067	0.229033	0.0656989	0.156324	-0.0633969	-0.0546135	0.111774	0.301123	0.086584	-0.0263728	0.177857	0.3327	0.172749	0.0908648	0.130102	0.109971	0.238116	0.336975	0.163997	0.0136505	0.114544	0.249056	0.183733	0.380788	0.310949	0.363138	0.182465	0.301606	0.284976	0.311542	0.0729699	0.276203	0.104729	0.369052	0.370461	0.247859	0.231524
MEQ5	0.153969	0.203581	0.32681	0.199921	-0.0135001	0.21209	0.144875	0.00685943	0.00859839	0.0246527	0.16	0.101581	0.137766	0.147654	0.0299254	0.0791671	-0.102937	-0.0983176	0.11292	0.251936	0.0347259	-0.0491894	0.164513	0.235174	0.106046	0.193559	0.115718	0.176479	0.0247679	0.24848	0.0938515	-0.0702643	0.348556	0.226871	0.206589	0.217274	0.114093	0.332159	0.0708979	0.350041	0.176073	0.187451	0.107034	0.177351	0.0526691	0.203773	0.207164	0.267778	0.0898023
MEQ6	-0.00608715	-0.0814736	-0.00995948	-0.0685169	-0.032646	-0.0468816	-0.0864103	0.042588	-0.0528992	0.248023	0.0114403	0.0695436	0.176811	-0.0554767	-0.0971965	0.137356	-0.131111	0.0715341	-0.158979	0.0096097	0.11378	0.576256	0.0755186	0.00926898	-0.0402011	0.153278	0.2288	0.0956035	0.1132	0.0327691	-0.0733355	0.199193	0.118873	-0.0500276	0.170244	0.10458	-0.000804168	0.0319483	0.449557	0.155575	-0.0612206	0.116333	0.0874482	-0.04654	0.193612	0.132584	0.14215	0.114186	0.026549
MEQ7	0.0900331	0.0671127	0.171107	0.0564307	0.0463265	0.0767308	0.202425	0.143018	-0.0376097	0.176431	0.146195	0.0721289	0.220108	0.105553	0.0169721	0.0280299	-0.156515	0.125809	0.0304075	0.0394906	0.0715342	0.427937	0.239366	0.0059937	-0.121374	0.202624	0.188933	0.15269	0.151397	0.0960643	0.219066	0.228395	0.174772	0.104757	0.337133	0.164688	0.0336853	0.183485	0.467511	0.149019	0.137068	0.212133	0.175146	0.211194	0.372476	0.157142	0.184485	0.359958	0.172853
MEQ8	0.0448466	0.0389009	0.0782862	-0.022674	0.0297813	0.00685063	0.0465182	0.0363376	0.0263894	0.0479197	0.174812	-0.0372958	0.296135	0.159855	0.0229246	0.146543	-0.167428	0.103126	0.0233192	0.0856354	0.0589868	0.431676	0.171566	0.0502193	0.0834404	0.1445	0.257406	0.178108	0.18556	0.13594	0.0474946	0.267741	0.122148	0.0790901	0.223908	0.253306	0.0532611	0.166797	0.413832	0.178949	0.0557287	0.128987	0.128846	0.167298	0.216032	0.179995	0.180489	0.188923	0.149518
MEQ9	0.131623	0.216582	0.1953	0.00864951	-0.0479316	0.111604	0.212548	-0.0171539	0.107977	0.0532967	0.115697	0.100978	0.264001	0.196911	0.168322	0.227736	-0.0676682	0.125222	0.118217	0.138575	0.164343	0.380438	0.370937	0.0686878	0.0710303	0.259897	0.223553	0.186427	0.168826	0.246497	0.204414	0.23387	0.163781	0.219808	0.330105	0.138137	0.159015	0.176909	0.392733	0.237914	0.184322	0.327378	0.244793	0.325109	0.399727	0.194314	0.244912	0.430296	0.284992
MEQ10	0.0925913	-0.0382842	0.0717102	0.0357026	0.133722	-0.0623003	0.040228	0.140515	-0.0549874	0.14431	-0.0635165	0.12767	0.150414	0.113616	0.183074	0.0461139	-0.0320788	0.00722186	0.0675442	0.0278678	0.18481	0.252924	0.117544	0.145768	0.0685536	0.174039	0.311968	0.218715	0.367399	0.169137	0.180865	0.365866	0.151265	0.0702017	0.251599	0.407797	0.0836884	0.198997	0.21396	0.169061	0.086368	0.182366	0.0833486	0.116891	0.168883	0.19302	0.376922	0.198332	0.150152
MEQ11	0.0659465	0.112971	-0.0455647	0.0434664	0.165235	0.0504065	0.182885	0.0450959	0.118344	-0.112674	0.0228693	0.0653783	0.104793	-0.0213897	0.13838	0.0331262	-0.020968	0.0418343	0.113807	0.0203927	0.143878	-0.0108904	0.188919	0.298946	0.189711	0.263322	0.192171	0.311776	0.288271	0.24566	0.195115	0.148269	0.252625	0.141622	0.277518	0.374526	0.0443363	0.143917	0.0928562	0.109142	0.104711	0.152589	0.279438	0.225401	0.153781	0.277934	0.301325	0.261216	0.239703
MEQ12	0.0498132	0.0155697	0.119279	0.051937	0.141808	-0.0111872	-0.0285724	0.0843152	0.053418	0.23	0.0277717	0.0599557	0.313227	0.0402919	0.062331	0.0568595	0.0413281	-0.0301407	-0.0722516	0.0303975	0.10235	0.164639	0.0496189	0.18208	0.191493	0.0499052	0.313109	0.175671	0.356191	0.160612	0.0587442	0.314598	0.212581	0.0439452	0.156329	0.502004	0.187199	0.283084	0.201186	0.179879	0.11005	0.260272	0.169023	0.126865	0.182811	0.164709	0.436186	0.248387	0.223982
MEQ13	-0.086137	0.124304	0.229252	0.133019	0.140318	0.162327	0.133756	0.0118066	0.1221	0.0621713	-0.0158472	0.078659	0.170676	0.157815	0.0677645	0.00992507	-0.100564	0.0482195	0.143467	0.179766	0.103615	0.0780538	0.198756	0.0895244	0.135996	0.0977807	0.291497	0.203129	0.381475	0.284847	0.108361	0.197001	0.14423	0.23523	0.242091	0.363391	0.20995	0.285696	0.122375	0.233121	0.104563	0.238557	0.160294	0.251065	0.298074	0.172048	0.349996	0.36636	0.248632
MEQ14	0.0134604	-0.0568909	0.250236	0.0814401	0.063676	0.056213	-0.0284061	-0.00229944	-0.0567461	0.16039	0.0429375	-0.0153414	0.142348	0.02198	0.115375	0.0647456	-0.0420932	-0.0755056	-0.048104	0.0587742	0.0060398	0.159916	0.0780568	0.135659	0.107733	0.102353	0.273017	0.145976	0.153688	0.22299	0.0728286	0.294934	0.237335	0.0520684	0.154904	0.398325	0.112087	0.296301	0.149861	0.255533	0.133166	0.0923765	0.105866	0.133764	0.206951	0.140297	0.382009	0.235431	0.2205
MEQ15	0.197486	0.307921	0.177861	0.130007	0.134405	0.393587	0.165017	0.0587671	0.087779	-0.0489033	0.137589	-0.0299818	0.208904	0.127527	0.193955	0.0748245	-0.245208	0.0347994	0.146853	0.267479	0.11108	-0.0924307	0.271999	0.185491	0.181099	0.195239	0.170151	0.169859	0.273948	0.276388	0.270411	0.0466291	0.34274	0.316708	0.15363	0.435132	0.171395	0.388586	0.0436495	0.121208	0.246442	0.281552	0.274527	0.334643	0.195268	0.200164	0.300858	0.296258	0.230067
MEQ16	0.0167105	0.0482381	0.256673	0.125057	0.0198055	0.162084	-0.0117078	-0.0584344	-0.0377334	0.153795	-0.0488777	0.0616573	0.0984234	0.0112398	0.0238865	0.132107	-0.136374	-0.0838694	-0.0474245	0.0420795	0.142542	0.207566	0.176334	0.185031	0.0589775	0.208455	0.275993	0.164041	0.281614	0.209322	0.13569	0.32022	0.203987	0.160933	0.190097	0.333142	0.148208	0.279773	0.289271	0.18579	0.0205556	0.285451	0.202363	0.173279	0.265396	0.213834	0.449615	0.335817	0.184151
[truncated: 99 more columns]

## Sheet: 1-4
	Items/descriptions	Factor 1	h2	u2			Factor 1
CAMSQ9	Comprehension of one’s emotions	0.774	0.599	0.401		SS loadings	28.578
MentS21	Imprecise differentiation between various emotional states experienced	0.763	0.583	0.417		Proportion Var	0.209
MMQ8	I am able to reflect on my behaviours	0.711	0.505	0.495
IMQ2	I have accurate insight into why I act the way I do	0.702	0.493	0.507
CAMSQ16	Understanding the reasons for one’s actions	0.699	0.489	0.511
MZQ15	Frequent unawareness of inner experiences	0.686	0.471	0.529
IMQ24	I have high confidence in knowing who I am	0.684	0.468	0.532
MEQ3	I try to understand the different reasons for my emotions	0.674	0.454	0.546
CAMSQ5	Awareness of goals behind one’s behavior	0.672	0.452	0.548
IMQ14	I have accurate insight into why I think the way I do	0.67	0.448	0.552
MentS11	Difficulty explaining personal actions, even to oneself	0.655	0.428	0.572
CAMSQ20	Knowing the best decision for oneself in tough situations	0.651	0.424	0.576
MentS25	Ease in characterizing personal emotions	0.647	0.418	0.582
CAMSQ13	Understanding reasons for strong personal opinions	0.642	0.412	0.588
IMQ20	Compared to my friends (On average), I have better insight into my own thoughts and behaviors	0.626	0.392	0.608
CAMSQ7	Understanding reasons for personal interests	0.623	0.388	0.612
MMQ30	I am able to cope with difficult situations	0.617	0.381	0.619
MMQ17	I find beneficial to analyse my behaviour	0.616	0.38	0.62
RFQ2	I don’t always know why I do what I do	0.607	0.369	0.631
CAMSQ11	Awareness of personal virtues	0.592	0.35	0.65
CAMSQ4	Understanding the sources of personal happiness	0.59	0.348	0.652
CAMSQ14	Awareness of reasons behind bad moods	0.584	0.342	0.658
MentS8	Uncertainty in distinguishing between negative emotions when distressed	0.584	0.341	0.659
MentS22	Challenges in verbal articulation of emotional experiences	0.575	0.331	0.669
MEQ1	I am interested in my emotions	0.572	0.328	0.672
CAMSQ1	Awareness of one’s deepest wishes and desires	0.562	0.316	0.684
MentS20	Ability to characterize close individuals’ traits precisely	0.561	0.315	0.685
RFQ6	Sometimes I do things without really knowing why	0.559	0.312	0.688
FIMI3	Effort to understand friends by assuming their viewpoint	0.549	0.302	0.698
MEQ15	Over time, I can better understand the emotions of others	0.546	0.298	0.702
MMQ24	I am able to sort out difficult problems when life presents those to me	0.544	0.296	0.704
CAMSQ10	Recognizing when others conceal their thoughts	0.538	0.29	0.71
MMQ28	I can easily attune to other people’s thinking	0.538	0.289	0.711
MZQ6	Frequent difficulty in controlling emotions	0.534	0.285	0.715
MMQ1	I often try to explain what is happening to me	0.531	0.282	0.718
RFQ7	I always know what I feel	0.525	0.276	0.724
CAMSQ18	Detecting boredom in others during conversations	0.525	0.276	0.724
MentS18	Struggles to acknowledge negative feelings to oneself	0.525	0.275	0.725
CAMSQ6	Identifying awkwardness in group dynamics	0.522	0.273	0.727
CAMSQ17	Recognizing when someone is being taken advantage of	0.521	0.272	0.728
MentS19	Aversion to reflecting on personal issues	0.519	0.269	0.731
MentS26	Tendency for zoning out when listening to others’ inner states	0.518	0.268	0.732
MentS23	Perceived as an understanding individual who provides appropriate guidance	0.517	0.268	0.732
MZQ11	Limited capacity to fully experience the depth or strength of one's emotional responses	0.514	0.264	0.736
MMQ25	I am able to bear the emotional load of stressful situations	0.512	0.262	0.738
MMQ5	I can tune in other people’s mental states	0.509	0.259	0.741
IMQ18	When I fail, I know exactly why I failed	0.508	0.258	0.742
MMQ4	I’m able to get the deepest aspects of people around me	0.503	0.253	0.747
MMQ14	I’m able to empathize with others when they tell me something	0.502	0.252	0.748
MZQ12	Frequent feeling of threat from potential reproval	0.5	0.25	0.75
CAMSQ8	Detecting insincerity in others’ opinions	0.5	0.25	0.75
MMQ31	I am a thoughtful person	0.499	0.249	0.751
MentS3	Perceptiveness toward the emotional states displayed by others	0.497	0.247	0.753
CAMSQ19	Interpreting emotions from others’ facial expressions	0.489	0.239	0.761
IMQ6	I am rarely confident in my decisions	0.482	0.232	0.768
MEQ9	I can talk to others about how my emotions change	0.48	0.231	0.769
MEQ13	I try to see situations through the other person's eyes	0.48	0.23	0.77
CAMSQ12	Identifying feigned amusement in others	0.48	0.23	0.77
RFQ3	When I get angry I say things without really knowing why I am saying them	0.473	0.224	0.776
MentS5	Frequent recognition of what makes others uncomfortable	0.473	0.223	0.777
MEQ11	I can perceive conflicting emotions in others	0.472	0.223	0.777
CAMSQ2	Ability to discern if someone is at peace with themselves	0.468	0.219	0.781
MMQ26	When I feel an intense emotion, I can control it	0.467	0.218	0.782
MMQ9	Relationships with other people prevent me from being myself	0.466	0.217	0.783
MEQ5	With some distance, I can understand my emotions in a new way	0.465	0.216	0.784
MMQ27	People abandon me	0.462	0.213	0.787
CAMSQ3	Predicting others’ reactions to situations	0.461	0.213	0.787
MMQ18	I often think about why things happen	0.46	0.211	0.789
FIMI4	Ability to grasp perspectives unalike from one’s own	0.455	0.207	0.793
MentS14	Avoidance of self-discovery that may reveal unpleasant truths	0.453	0.205	0.795
MMQ6	Understanding what others feel is crucial in understanding their actions	0.449	0.201	0.799
MMQ7	I sometimes feel like I am losing control of my emotions	0.445	0.198	0.802
MMQ11	I can tolerate frustrations of daily life	0.435	0.189	0.811
MMQ3	I sometimes experience mood swings I can’t control	0.432	0.187	0.813
MMQ16	I ponder over what happens to me	0.429	0.184	0.816
MMQ32	I’m keen on understanding why certain things happen to me	0.416	0.173	0.827
MentS7	Effort to understand personal reactions of annoyance	0.416	0.173	0.827
MEQ7	I can explain my different emotions to others	0.412	0.17	0.83
MEQ16	I find it exciting to think about where others' emotions come from	0.409	0.167	0.833
MMQ2	I am an impulsive person	0.398	0.159	0.841
MentS12	Recognizing others’ emotions before verbal expression	0.396	0.157	0.843
MZQ10	Delayed recognition of emotional states after they have passed	0.394	0.156	0.844
MZQ5	Avoiding emotions often feels preferable	0.394	0.155	0.845
IMQ5	I’m confident that I can tell what others are thinking	0.393	0.154	0.846
IMQ11	My thoughts often come out of know where	0.392	0.154	0.846
FIMI1	Ease of imagining another person’s experience	0.387	0.15	0.85
MZQ3	Perceiving emotional experiences as potentially threatening or unmanageable	0.384	0.147	0.853
MZQ7	Fixed perception of relationship dynamics as static or unchangeable	0.382	0.146	0.854
MentS6	Capacity to empathize with others’ emotions	0.382	0.146	0.854
MEQ10	I am interested in the emotions of others	0.38	0.144	0.856
MEQ12	I think it is enriching to recognize emotions in others	0.374	0.14	0.86
RFQ4	When I get angry I say things that I later regret	0.373	0.139	0.861
IMQ17	I can tell if others are teasing me	0.371	0.137	0.863
CAMSQ15	Assessing trustworthiness in others	0.369	0.136	0.864
MentS13	Valuing understanding of experiences in intimate relationships	0.362	0.131	0.869
MMQ23	It happens to me to have conflicting emotions	0.359	0.129	0.871
MentS28	Emphasis on teaching youth to express emotions and desires	0.349	0.122	0.878
MEQ14	I find it helpful to think about the reasons for others' emotions	0.345	0.119	0.881
FIMI2	Occasional difficulty in seeing others’ perspective	0.343	0.118	0.882
IMQ13	Compared to my friends (On average), I am better at guessing what others think	0.343	0.118	0.882
RFQ1	People’s thoughts are a mystery to me	0.338	0.114	0.886
IMQ21	I’m good at keeping my thoughts to myself	0.329	0.108	0.892
MentS17	Interest in psychological topics in publications	0.326	0.107	0.893
MMQ19	For me things are either white or black	0.326	0.106	0.894
MentS15	Recognizing mental states as keys to interpret actions	0.323	0.104	0.896
MEQ8	I think it is useful to talk about my emotions	0.315	0.099	0.901
MentS24	Strong interest in understanding human actions	0.312	0.0972	0.903
MentS10	Accurate predictions of others' actions based on their mental states	0.294	0.0862	0.914
IMQ23	I’m confident I’m correct when I perform a new task	0.289	0.0835	0.917
RFQ8	Strong feelings often cloud my thinking	0.282	0.0795	0.92
RFQ5	If I feel insecure I can behave in ways that put others’ backs up	0.28	0.0784	0.922
MMQ22	I can usually adapt myself to different contexts with no difficulties	0.278	0.0773	0.923
MMQ20	I don’t trust others	0.278	0.0773	0.923
MMQ12	Others don’t understand me	0.275	0.0759	0.924
MMQ21	I am sensitive to what happens to others	0.258	0.0665	0.934
MZQ1	Fear exacerbates when anticipating criticism or offense	0.247	0.0611	0.939
MMQ33	Some people are the cause of my problems	0.242	0.0586	0.941
MentS16	Frequent discussions about feelings with close individuals	0.232	0.0539	0.946
MZQ8	Tendency to disregard bodily distress until it becomes unavoidable	0.228	0.0519	0.948
MMQ29	It’s better to beware of strangers	0.225	0.0508	0.949
MentS27	Belief in the futility of considering others’ intentions or desires	0.223	0.0498	0.95
MZQ13	Negative interpretation of others’ behavioral cues as signaling boredom	0.216	0.0468	0.953
MMQ15	I am afraid to open up with other people	0.196	0.0384	0.962
IMQ7	When I watch a movie, I can always guess what the character will do next	0.181	0.0328	0.967
IMQ12	How confident are you that others can guess what you are thinking?	0.171	0.0291	0.971
MEQ6	I find it exciting to talk about my emotions with others	0.154	0.0236	0.976
MMQ13	It’s better to beware of others	0.123	0.015	0.985
MZQ14	Minimal desire to discuss thoughts or emotions with others	0.117	0.0136	0.986
MZQ2	Insights from others provide little clarity about personal feelings	0.112	0.0125	0.988
MZQ4	Belief in others’ affection depends on tangible evidence	0.095	0.00899	0.991
MentS4	Frequent contemplation about others and their actions	0.087	0.00758	0.992
IMQ9	Under the right conditions, I’m good at lying make people feel better	0.068	0.00468	0.995
IMQ22	Do you believe in telepathy?	-0.056	0.00319	0.997
MentS9	Disinterest in analyzing others’ actions	0.046	0.0021	0.998
IMQ15	I cannot lie, because people will know my intentions	0.035	0.00125	0.999
MZQ9	Fear that discussing emotions will make them stronger	-0.028	0.000805	0.999
IMQ8	Sometimes, I think people have direct insight into what I am thinking	0.004	1.81e-05	1

## Sheet: 1-5
	Items/descriptions	Factor 1	Factor 2	h2	u2			Factor 1	Factor 2
MentS11	Difficulty explaining personal actions, even to oneself	0.791	-0.02	0.61329	0.387		SS loadings	19.706	19.071
MMQ7	I sometimes feel like I am losing control of my emotions	0.791	-0.269	0.51648	0.484		Proportion Var	0.144	0.139
MZQ15	Frequent unawareness of inner experiences	0.79	0.02	0.637	0.363		Cumulative Var	0.144	0.283
MentS21	Imprecise differentiation between various emotional states experienced	0.785	0.116	0.70672	0.293		Proportion Explained	0.508	0.492
MZQ6	Frequent difficulty in controlling emotions	0.76	-0.132	0.50903	0.491		Cumulative Proportion	0.508	1
RFQ2	I don’t always know why I do what I do	0.704	0.011	0.5026	0.497
MZQ11	Limited capacity to fully experience the depth or strength of one's emotional responses	0.697	-0.093	0.43966	0.56
MMQ3	I sometimes experience mood swings I can’t control	0.694	-0.187	0.40607	0.594
MZQ12	Frequent feeling of threat from potential reproval	0.683	-0.095	0.42	0.58
RFQ6	Sometimes I do things without really knowing why	0.679	-0.021	0.44886	0.551
MZQ3	Perceiving emotional experiences as potentially threatening or unmanageable	0.671	-0.222	0.37228	0.628
MentS8	Uncertainty in distinguishing between negative emotions when distressed	0.662	0.026	0.45376	0.546
MMQ2	I am an impulsive person	0.656	-0.189	0.36009	0.64
IMQ24	I have high confidence in knowing who I am	0.636	0.17	0.52549	0.475
MMQ27	People abandon me	0.625	-0.082	0.35334	0.647
MMQ26	When I feel an intense emotion, I can control it	0.625	-0.077	0.35545	0.645
MMQ9	Relationships with other people prevent me from being myself	0.62	-0.073	0.35084	0.649
MMQ23	It happens to me to have conflicting emotions	0.593	-0.173	0.29391	0.706
MMQ25	I am able to bear the emotional load of stressful situations	0.567	0.035	0.33967	0.66
MMQ33	Some people are the cause of my problems	0.564	-0.283	0.26211	0.738
CAMSQ9	Comprehension of one’s emotions	0.536	0.378	0.60219	0.398
IMQ2	I have accurate insight into why I act the way I do	0.531	0.297	0.50511	0.495
MZQ10	Delayed recognition of emotional states after they have passed	0.53	-0.067	0.25476	0.745
MMQ30	I am able to cope with difficult situations	0.521	0.207	0.40535	0.595
MMQ12	Others don’t understand me	0.517	-0.196	0.21934	0.781
MentS18	Struggles to acknowledge negative feelings to oneself	0.514	0.103	0.32048	0.68
MMQ19	For me things are either white or black	0.513	-0.132	0.22326	0.777
IMQ11	My thoughts often come out of know where	0.513	-0.053	0.24243	0.758
IMQ6	I am rarely confident in my decisions	0.512	0.055	0.28891	0.711
MentS22	Challenges in verbal articulation of emotional experiences	0.509	0.169	0.36099	0.639
CAMSQ5	Awareness of goals behind one’s behavior	0.508	0.285	0.46298	0.537
MentS26	Tendency for zoning out when listening to others’ inner states	0.504	0.105	0.31063	0.689
MMQ24	I am able to sort out difficult problems when life presents those to me	0.496	0.144	0.32803	0.672
RFQ4	When I get angry I say things that I later regret	0.486	-0.048	0.2186	0.781
RFQ7	I always know what I feel	0.486	0.133	0.3087	0.691
MZQ7	Fixed perception of relationship dynamics as static or unchangeable	0.482	-0.033	0.21977	0.78
RFQ1	People’s thoughts are a mystery to me	0.473	-0.076	0.19839	0.802
CAMSQ16	Understanding the reasons for one’s actions	0.469	0.357	0.49022	0.51
CAMSQ13	Understanding reasons for strong personal opinions	0.469	0.289	0.41874	0.581
MentS14	Avoidance of self-discovery that may reveal unpleasant truths	0.466	0.067	0.24826	0.752
RFQ3	When I get angry I say things without really knowing why I am saying them	0.46	0.097	0.25869	0.741
MMQ20	I don’t trust others	0.453	-0.129	0.17219	0.828
MMQ8	I am able to reflect on my behaviours	0.444	0.396	0.50381	0.496
IMQ14	I have accurate insight into why I think the way I do	0.444	0.348	0.44894	0.551
MZQ5	Avoiding emotions often feels preferable	0.436	0.027	0.20073	0.799
CAMSQ1	Awareness of one’s deepest wishes and desires	0.427	0.237	0.32417	0.676
CAMSQ20	Knowing the best decision for oneself in tough situations	0.426	0.344	0.42399	0.576
MZQ1	Fear exacerbates when anticipating criticism or offense	0.408	-0.12	0.13906	0.861
RFQ8	Strong feelings often cloud my thinking	0.404	-0.074	0.1435	0.857
CAMSQ11	Awareness of personal virtues	0.394	0.305	0.35065	0.649
IMQ12	How confident are you that others can guess what you are thinking?	0.389	-0.192	0.12432	0.876
RFQ5	If I feel insecure I can behave in ways that put others’ backs up	0.373	-0.045	0.12662	0.873
MMQ13	It’s better to beware of others	0.337	-0.197	0.09598	0.904
MMQ31	I am a thoughtful person	0.336	0.253	0.24974	0.75
MMQ11	I can tolerate frustrations of daily life	0.311	0.203	0.19141	0.809
MZQ13	Negative interpretation of others’ behavioral cues as signaling boredom	0.302	-0.049	0.08105	0.919
IMQ23	I’m confident I’m correct when I perform a new task	0.263	0.076	0.09239	0.908
IMQ21	I’m good at keeping my thoughts to myself	0.262	0.126	0.1126	0.887
MMQ29	It’s better to beware of strangers	0.236	0.029	0.06227	0.938
MZQ8	Tendency to disregard bodily distress until it becomes unavoidable	0.214	0.054	0.05861	0.941
MMQ22	I can usually adapt myself to different contexts with no difficulties	0.196	0.132	0.07799	0.922
IMQ8	Sometimes, I think people have direct insight into what I am thinking	0.192	-0.191	0.04215	0.958
MZQ4	Belief in others’ affection depends on tangible evidence	0.177	-0.067	0.02567	0.974
MMQ15	I am afraid to open up with other people	0.155	0.076	0.03992	0.96
MZQ2	Insights from others provide little clarity about personal feelings	0.154	-0.024	0.02127	0.979
IMQ15	I cannot lie, because people will know my intentions	0.082	-0.041	0.00553	0.994
MMQ18	I often think about why things happen	-0.128	0.683	0.40867	0.591
MMQ4	I’m able to get the deepest aspects of people around me	-0.06	0.666	0.41264	0.587
MentS13	Valuing understanding of experiences in intimate relationships	-0.217	0.658	0.35825	0.642
MMQ5	I can tune in other people’s mental states	-0.031	0.642	0.39649	0.604
MEQ11	I can perceive conflicting emotions in others	-0.07	0.639	0.37505	0.625
MEQ12	I think it is enriching to recognize emotions in others	-0.184	0.638	0.34086	0.659
MEQ10	I am interested in the emotions of others	-0.172	0.632	0.33658	0.663
MentS4	Frequent contemplation about others and their actions	-0.516	0.631	0.38708	0.613
CAMSQ10	Recognizing when others conceal their thoughts	0.017	0.628	0.40407	0.596
MEQ16	I find it exciting to think about where others' emotions come from	-0.127	0.621	0.3342	0.666
CAMSQ19	Interpreting emotions from others’ facial expressions	-0.026	0.613	0.36284	0.637
MentS10	Accurate predictions of others' actions based on their mental states	-0.228	0.586	0.28154	0.718
MEQ13	I try to see situations through the other person's eyes	0	0.575	0.33125	0.669
MEQ14	I find it helpful to think about the reasons for others' emotions	-0.154	0.572	0.27534	0.725
MentS12	Recognizing others’ emotions before verbal expression	-0.09	0.568	0.28664	0.713
MMQ32	I’m keen on understanding why certain things happen to me	-0.065	0.566	0.29351	0.706
MMQ1	I often try to explain what is happening to me	0.069	0.566	0.35865	0.641
MMQ28	I can easily attune to other people’s thinking	0.079	0.564	0.36182	0.638
CAMSQ17	Recognizing when someone is being taken advantage of	0.06	0.563	0.34947	0.651
CAMSQ18	Detecting boredom in others during conversations	0.066	0.562	0.35174	0.648
CAMSQ6	Identifying awkwardness in group dynamics	0.072	0.551	0.34317	0.657
MMQ16	I ponder over what happens to me	-0.033	0.548	0.28561	0.714
MEQ15	Over time, I can better understand the emotions of others	0.105	0.546	0.35838	0.642
MentS5	Frequent recognition of what makes others uncomfortable	0.022	0.543	0.30592	0.694
MMQ17	I find beneficial to analyse my behaviour	0.191	0.543	0.41878	0.581
CAMSQ8	Detecting insincerity in others’ opinions	0.059	0.538	0.32017	0.68
MentS7	Effort to understand personal reactions of annoyance	-0.026	0.526	0.26553	0.734
MMQ6	Understanding what others feel is crucial in understanding their actions	0.015	0.523	0.27978	0.72
MentS20	Ability to characterize close individuals’ traits precisely	0.155	0.514	0.35537	0.645
MEQ9	I can talk to others about how my emotions change	0.061	0.513	0.29379	0.706
IMQ5	I’m confident that I can tell what others are thinking	-0.041	0.513	0.2464	0.754
CAMSQ12	Identifying feigned amusement in others	0.064	0.509	0.29073	0.709
MEQ3	I try to understand the different reasons for my emotions	0.295	0.504	0.4682	0.532
MEQ7	I can explain my different emotions to others	-0.008	0.502	0.2484	0.752
IMQ20	Compared to my friends (On average), I have better insight into my own thoughts and behaviors	0.247	0.497	0.41269	0.587
MentS24	Strong interest in understanding human actions	-0.119	0.495	0.20912	0.791
FIMI3	Effort to understand friends by assuming their viewpoint	0.167	0.487	0.33429	0.666
MEQ5	With some distance, I can understand my emotions in a new way	0.079	0.476	0.265	0.735
MentS3	Perceptiveness toward the emotional states displayed by others	0.121	0.472	0.28567	0.714
MEQ8	I think it is useful to talk about my emotions	-0.081	0.459	0.18596	0.814
CAMSQ2	Ability to discern if someone is at peace with themselves	0.099	0.459	0.25921	0.741
MentS15	Recognizing mental states as keys to interpret actions	-0.07	0.459	0.18795	0.812
CAMSQ3	Predicting others’ reactions to situations	0.093	0.457	0.25354	0.746
IMQ13	Compared to my friends (On average), I am better at guessing what others think	-0.029	0.441	0.18416	0.816
FIMI4	Ability to grasp perspectives unalike from one’s own	0.105	0.437	0.24123	0.759
FIMI1	Ease of imagining another person’s experience	0.027	0.436	0.20103	0.799
CAMSQ7	Understanding reasons for personal interests	0.307	0.431	0.39272	0.607
CAMSQ4	Understanding the sources of personal happiness	0.291	0.408	0.35221	0.648
MMQ21	I am sensitive to what happens to others	-0.097	0.407	0.14178	0.858
MentS25	Ease in characterizing personal emotions	0.364	0.401	0.41803	0.582
MentS23	Perceived as an understanding individual who provides appropriate guidance	0.22	0.393	0.27715	0.723
MentS6	Capacity to empathize with others’ emotions	0.063	0.393	0.17911	0.821
MEQ1	I am interested in my emotions	0.293	0.385	0.33022	0.67
MEQ6	I find it exciting to talk about my emotions with others	-0.189	0.377	0.11712	0.883
CAMSQ14	Awareness of reasons behind bad moods	0.321	0.371	0.3418	0.658
IMQ18	When I fail, I know exactly why I failed	0.238	0.364	0.26297	0.737
MMQ14	I’m able to empathize with others when they tell me something	0.254	0.341	0.25465	0.745
MentS19	Aversion to reflecting on personal issues	0.274	0.341	0.27084	0.729
IMQ17	I can tell if others are teasing me	0.102	0.339	0.15474	0.845
CAMSQ15	Assessing trustworthiness in others	0.116	0.322	0.14924	0.851
MentS16	Frequent discussions about feelings with close individuals	-0.027	0.306	0.0871	0.913
MentS17	Interest in psychological topics in publications	0.1	0.288	0.1176	0.882
MentS27	Belief in the futility of considering others’ intentions or desires	-0.008	0.275	0.07395	0.926
MentS9	Disinterest in analyzing others’ actions	-0.205	0.264	0.06553	0.934
MentS28	Emphasis on teaching youth to express emotions and desires	0.16	0.253	0.12435	0.876
IMQ9	Under the right conditions, I’m good at lying make people feel better	-0.167	0.252	0.05569	0.944
FIMI2	Occasional difficulty in seeing others’ perspective	0.169	0.238	0.11961	0.88
IMQ22	Do you believe in telepathy?	0.151	-0.222	0.04352	0.956
IMQ7	When I watch a movie, I can always guess what the character will do next	0.033	0.182	0.03954	0.96
MZQ14	Minimal desire to discuss thoughts or emotions with others	-0.032	0.172	0.02603	0.974
MZQ9	Fear that discussing emotions will make them stronger	0.06	-0.095	0.00768	0.992

## Sheet: 1-6
	Items/descriptions	Factor 1	Factor 2	Factor 3	h2	u2			Factor 1	Factor 2	Factor 3
CAMSQ16	Understanding the reasons for one’s actions	0.738	0.142	-0.083	0.6227	0.377		SS loadings	18.479	15.284	12.334
IMQ18	When I fail, I know exactly why I failed	0.723	-0.081	-0.114	0.4404	0.56		Proportion Var	0.135	0.112	0.09
CAMSQ17	Recognizing when someone is being taken advantage of	0.714	-0.21	0.086	0.46	0.54		Cumulative Var	0.135	0.246	0.336
CAMSQ4	Understanding the sources of personal happiness	0.71	-0.011	-0.041	0.4808	0.519		Proportion Explained	0.401	0.332	0.268
IMQ2	I have accurate insight into why I act the way I do	0.696	0.213	-0.106	0.6219	0.378		Cumulative Proportion	0.401	0.732	1
CAMSQ7	Understanding reasons for personal interests	0.688	0.023	0.008	0.491	0.509
CAMSQ9	Comprehension of one’s emotions	0.678	0.245	0.005	0.671	0.329
CAMSQ13	Understanding reasons for strong personal opinions	0.657	0.17	-0.097	0.5252	0.475
CAMSQ14	Awareness of reasons behind bad moods	0.646	0.046	-0.026	0.4364	0.564
RFQ7	I always know what I feel	0.633	0.167	-0.257	0.4748	0.525
MMQ5	I can tune in other people’s mental states	0.621	-0.231	0.233	0.4401	0.56
MMQ28	I can easily attune to other people’s thinking	0.616	-0.137	0.17	0.4109	0.589
CAMSQ5	Awareness of goals behind one’s behavior	0.613	0.233	-0.056	0.5353	0.465
CAMSQ20	Knowing the best decision for oneself in tough situations	0.601	0.17	0.003	0.4827	0.517
IMQ24	I have high confidence in knowing who I am	0.599	0.343	-0.152	0.6121	0.388
MMQ4	I’m able to get the deepest aspects of people around me	0.596	-0.241	0.274	0.4432	0.557
CAMSQ3	Predicting others’ reactions to situations	0.595	-0.135	0.066	0.3265	0.674
CAMSQ8	Detecting insincerity in others’ opinions	0.593	-0.149	0.155	0.3694	0.631
CAMSQ1	Awareness of one’s deepest wishes and desires	0.583	0.157	-0.107	0.4139	0.586
CAMSQ19	Interpreting emotions from others’ facial expressions	0.577	-0.208	0.235	0.3957	0.604
CAMSQ10	Recognizing when others conceal their thoughts	0.571	-0.158	0.268	0.426	0.574
IMQ14	I have accurate insight into why I think the way I do	0.568	0.207	0.039	0.4882	0.512
MentS3	Perceptiveness toward the emotional states displayed by others	0.544	-0.075	0.131	0.3238	0.676
CAMSQ6	Identifying awkwardness in group dynamics	0.54	-0.103	0.216	0.3657	0.634
IMQ5	I’m confident that I can tell what others are thinking	0.534	-0.223	0.151	0.2917	0.708
CAMSQ18	Detecting boredom in others during conversations	0.53	-0.101	0.235	0.3697	0.63
IMQ20	Compared to my friends (On average), I have better insight into my own thoughts and behaviors	0.517	0.072	0.212	0.4231	0.577
MentS20	Ability to characterize close individuals’ traits precisely	0.508	-0.011	0.217	0.3683	0.632
CAMSQ12	Identifying feigned amusement in others	0.503	-0.1	0.195	0.3117	0.688
CAMSQ11	Awareness of personal virtues	0.502	0.185	0.032	0.3814	0.619
MentS10	Accurate predictions of others' actions based on their mental states	0.491	-0.369	0.229	0.3137	0.686
IMQ23	I’m confident I’m correct when I perform a new task	0.482	0.013	-0.249	0.2241	0.776
MentS5	Frequent recognition of what makes others uncomfortable	0.465	-0.112	0.257	0.3143	0.686
MMQ11	I can tolerate frustrations of daily life	0.446	0.109	-0.06	0.239	0.761
MMQ30	I am able to cope with difficult situations	0.44	0.323	-0.003	0.4237	0.576
MentS25	Ease in characterizing personal emotions	0.44	0.21	0.19	0.4201	0.58
MEQ11	I can perceive conflicting emotions in others	0.422	-0.159	0.383	0.3742	0.626
MMQ24	I am able to sort out difficult problems when life presents those to me	0.411	0.3	-0.058	0.3534	0.647
MMQ25	I am able to bear the emotional load of stressful situations	0.41	0.347	-0.168	0.3844	0.616
IMQ17	I can tell if others are teasing me	0.406	-0.047	0.085	0.1775	0.823
MentS12	Recognizing others’ emotions before verbal expression	0.401	-0.184	0.312	0.2882	0.712
CAMSQ15	Assessing trustworthiness in others	0.391	-0.029	0.081	0.1695	0.83
MMQ8	I am able to reflect on my behaviours	0.377	0.325	0.254	0.5046	0.495
IMQ7	When I watch a movie, I can always guess what the character will do next	0.368	-0.131	-0.083	0.1002	0.9
MEQ5	With some distance, I can understand my emotions in a new way	0.361	-0.013	0.277	0.2644	0.736
IMQ22	Do you believe in telepathy?	-0.346	0.295	0.061	0.1114	0.889
IMQ21	I’m good at keeping my thoughts to myself	0.33	0.106	-0.066	0.1405	0.859
MEQ1	I am interested in my emotions	0.317	0.205	0.255	0.3314	0.669
IMQ13	Compared to my friends (On average), I am better at guessing what others think	0.31	-0.101	0.253	0.1841	0.816
IMQ15	I cannot lie, because people will know my intentions	-0.304	0.243	0.222	0.108	0.892
MMQ31	I am a thoughtful person	0.283	0.236	0.14	0.2493	0.751
MentS23	Perceived as an understanding individual who provides appropriate guidance	0.28	0.155	0.28	0.2805	0.719
MZQ9	Fear that discussing emotions will make them stronger	-0.264	0.186	0.122	0.0616	0.938
MMQ22	I can usually adapt myself to different contexts with no difficulties	0.192	0.119	0.041	0.0795	0.921
MMQ7	I sometimes feel like I am losing control of my emotions	-0.184	0.836	0.017	0.5978	0.402
MentS11	Difficulty explaining personal actions, even to oneself	0.143	0.707	0.041	0.6248	0.375
MZQ15	Frequent unawareness of inner experiences	0.182	0.693	0.054	0.6455	0.354
MMQ3	I sometimes experience mood swings I can’t control	-0.063	0.688	-0.007	0.4371	0.563
MZQ6	Frequent difficulty in controlling emotions	0.081	0.684	-0.047	0.5152	0.485
MMQ33	Some people are the cause of my problems	-0.271	0.654	0.02	0.343	0.657
MZQ3	Perceiving emotional experiences as potentially threatening or unmanageable	-0.053	0.65	-0.062	0.3895	0.611
MMQ2	I am an impulsive person	-0.059	0.646	-0.023	0.3843	0.616
MMQ20	I don’t trust others	-0.353	0.628	0.243	0.369	0.631
MentS21	Imprecise differentiation between various emotional states experienced	0.338	0.622	0.036	0.7051	0.295
MZQ12	Frequent feeling of threat from potential reproval	0.07	0.622	-0.012	0.4286	0.571
MMQ27	People abandon me	-0.004	0.61	0.05	0.3805	0.62
MZQ11	Limited capacity to fully experience the depth or strength of one's emotional responses	0.161	0.586	-0.081	0.4384	0.562
MZQ5	Avoiding emotions often feels preferable	-0.223	0.572	0.316	0.3694	0.631
MMQ12	Others don’t understand me	-0.167	0.567	0.027	0.2673	0.733
MMQ9	Relationships with other people prevent me from being myself	0.071	0.564	-0.002	0.3586	0.641
RFQ6	Sometimes I do things without really knowing why	0.206	0.559	-0.039	0.4479	0.552
MentS26	Tendency for zoning out when listening to others’ inner states	-0.046	0.558	0.278	0.4026	0.597
MMQ23	It happens to me to have conflicting emotions	-0.004	0.556	-0.062	0.3011	0.699
IMQ11	My thoughts often come out of know where	-0.062	0.536	0.107	0.2855	0.715
MentS8	Uncertainty in distinguishing between negative emotions when distressed	0.246	0.531	-0.021	0.4527	0.547
MentS14	Avoidance of self-discovery that may reveal unpleasant truths	-0.071	0.524	0.244	0.331	0.669
RFQ2	I don’t always know why I do what I do	0.348	0.513	-0.114	0.5153	0.485
RFQ4	When I get angry I say things that I later regret	-0.021	0.488	0.073	0.2434	0.757
MZQ10	Delayed recognition of emotional states after they have passed	0.062	0.48	-0.008	0.2592	0.741
MMQ19	For me things are either white or black	0.018	0.473	-0.051	0.2272	0.773
MentS22	Challenges in verbal articulation of emotional experiences	0.14	0.47	0.2	0.3837	0.616
MentS18	Struggles to acknowledge negative feelings to oneself	0.124	0.469	0.137	0.3352	0.665
MMQ13	It’s better to beware of others	-0.31	0.468	0.102	0.1897	0.81
RFQ3	When I get angry I say things without really knowing why I am saying them	0.051	0.455	0.178	0.2899	0.71
MMQ26	When I feel an intense emotion, I can control it	0.276	0.453	-0.175	0.3716	0.628
MMQ29	It’s better to beware of strangers	-0.357	0.446	0.384	0.2941	0.706
IMQ12	How confident are you that others can guess what you are thinking?	-0.1	0.401	-0.052	0.135	0.865
RFQ1	People’s thoughts are a mystery to me	0.102	0.398	-0.065	0.1979	0.802
RFQ8	Strong feelings often cloud my thinking	0.016	0.379	-0.007	0.1482	0.852
MZQ7	Fixed perception of relationship dynamics as static or unchangeable	0.194	0.366	-0.088	0.2228	0.777
IMQ6	I am rarely confident in my decisions	0.284	0.365	-0.054	0.2953	0.705
MZQ1	Fear exacerbates when anticipating criticism or offense	0.042	0.357	-0.081	0.1389	0.861
MZQ2	Insights from others provide little clarity about personal feelings	-0.333	0.337	0.283	0.1723	0.828
RFQ5	If I feel insecure I can behave in ways that put others’ backs up	0.049	0.335	-0.007	0.1284	0.872
MZQ13	Negative interpretation of others’ behavioral cues as signaling boredom	-0.056	0.323	0.059	0.0978	0.902
MZQ8	Tendency to disregard bodily distress until it becomes unavoidable	-0.142	0.307	0.231	0.1285	0.872
MZQ4	Belief in others’ affection depends on tangible evidence	-0.136	0.238	0.076	0.0506	0.949
IMQ8	Sometimes, I think people have direct insight into what I am thinking	-0.151	0.233	-0.054	0.0502	0.95
MEQ12	I think it is enriching to recognize emotions in others	0.017	-0.049	0.7	0.4894	0.511
MentS24	Strong interest in understanding human actions	-0.151	0.077	0.687	0.441	0.559
MEQ16	I find it exciting to think about where others' emotions come from	0.043	-0.01	0.67	0.4667	0.533
MEQ10	I am interested in the emotions of others	0.063	-0.063	0.656	0.4489	0.551
MEQ14	I find it helpful to think about the reasons for others' emotions	-0.017	-0.016	0.656	0.4208	0.579
MentS9	Disinterest in analyzing others’ actions	-0.44	0.097	0.636	0.4121	0.588
MMQ18	I often think about why things happen	0.183	-0.073	0.624	0.474	0.526
MEQ13	I try to see situations through the other person's eyes	0.139	0.055	0.563	0.4036	0.596
MEQ8	I think it is useful to talk about my emotions	-0.042	0.048	0.56	0.3082	0.692
MentS4	Frequent contemplation about others and their actions	0.087	-0.42	0.552	0.4204	0.58
MMQ32	I’m keen on understanding why certain things happen to me	0.162	-0.026	0.517	0.3389	0.661
FIMI3	Effort to understand friends by assuming their viewpoint	0.131	0.207	0.504	0.4079	0.592
MEQ6	I find it exciting to talk about my emotions with others	-0.116	-0.039	0.498	0.2259	0.774
MentS13	Valuing understanding of experiences in intimate relationships	0.281	-0.223	0.489	0.3669	0.633
MEQ9	I can talk to others about how my emotions change	0.156	0.092	0.489	0.3449	0.655
MZQ14	Minimal desire to discuss thoughts or emotions with others	-0.35	0.203	0.489	0.2601	0.74
MMQ16	I ponder over what happens to me	0.19	-0.013	0.478	0.318	0.682
MEQ7	I can explain my different emotions to others	0.147	0.025	0.467	0.2895	0.711
MentS27	Belief in the futility of considering others’ intentions or desires	-0.161	0.145	0.458	0.2087	0.791
MEQ15	Over time, I can better understand the emotions of others	0.269	0.08	0.443	0.3787	0.621
MentS6	Capacity to empathize with others’ emotions	0.071	0.114	0.418	0.2316	0.768
FIMI4	Ability to grasp perspectives unalike from one’s own	0.148	0.123	0.416	0.2791	0.721
MMQ14	I’m able to empathize with others when they tell me something	0.056	0.303	0.414	0.3307	0.669
MentS7	Effort to understand personal reactions of annoyance	0.24	-0.039	0.412	0.2777	0.722
MMQ1	I often try to explain what is happening to me	0.339	0.01	0.399	0.3628	0.637
MentS15	Recognizing mental states as keys to interpret actions	0.152	-0.05	0.396	0.2078	0.792
MMQ6	Understanding what others feel is crucial in understanding their actions	0.27	-0.016	0.392	0.2877	0.712
MentS17	Interest in psychological topics in publications	-0.029	0.184	0.387	0.1921	0.808
MentS16	Frequent discussions about feelings with close individuals	-0.033	0.062	0.381	0.1471	0.853
MMQ15	I am afraid to open up with other people	-0.307	0.346	0.381	0.2282	0.772
MMQ17	I find beneficial to analyse my behaviour	0.37	0.109	0.373	0.4219	0.578
FIMI2	Occasional difficulty in seeing others’ perspective	-0.064	0.261	0.373	0.2087	0.791
MEQ3	I try to understand the different reasons for my emotions	0.358	0.212	0.362	0.4747	0.525
MentS19	Aversion to reflecting on personal issues	0.125	0.284	0.36	0.3142	0.686
MMQ21	I am sensitive to what happens to others	0.152	-0.087	0.33	0.151	0.849
MentS28	Emphasis on teaching youth to express emotions and desires	0.018	0.209	0.32	0.1721	0.828
FIMI1	Ease of imagining another person’s experience	0.249	-0.012	0.312	0.204	0.796
CAMSQ2	Ability to discern if someone is at peace with themselves	0.306	0.033	0.308	0.2603	0.74
IMQ9	Under the right conditions, I’m good at lying make people feel better	0.006	-0.112	0.253	0.069	0.931

## Sheet: 1-7
	Items/descriptions	Factor 1	Factor 2	Factor 3	Factor 4	h2	u2			Factor 1	Factor 2	Factor 3	Factor 4
MMQ7	I sometimes feel like I am losing control of my emotions	0.823	-0.056	-0.02	-0.164	0.6019	0.398		SS loadings	14.66	12.741	12.374	11.134
MZQ15	Frequent unawareness of inner experiences	0.704	-0.03	0.157	0.113	0.6627	0.337		Proportion Var	0.107	0.093	0.09	0.081
MentS11	Difficulty explaining personal actions, even to oneself	0.676	0.016	0.201	0	0.625	0.375		Cumulative Var	0.107	0.2	0.29	0.372
MZQ6	Frequent difficulty in controlling emotions	0.665	-0.09	0.164	-0.017	0.519	0.481		Proportion Explained	0.288	0.25	0.243	0.219
MMQ2	I am an impulsive person	0.645	-0.093	0.034	-0.058	0.3918	0.608		Cumulative Proportion	0.288	0.538	0.781	1
MMQ20	I don’t trust others	0.64	0.158	-0.251	-0.192	0.3712	0.629
MMQ3	I sometimes experience mood swings I can’t control	0.637	-0.005	0.107	-0.169	0.4371	0.563
MZQ3	Perceiving emotional experiences as potentially threatening or unmanageable	0.634	-0.11	0.072	-0.09	0.3925	0.607
MMQ27	People abandon me	0.628	-0.039	0.018	0.018	0.3955	0.604
MentS21	Imprecise differentiation between various emotional states experienced	0.618	-0.015	0.28	0.175	0.7141	0.286
MZQ11	Limited capacity to fully experience the depth or strength of one's emotional responses	0.616	-0.188	0.14	0.136	0.4721	0.528
MMQ33	Some people are the cause of my problems	0.614	0.005	-0.055	-0.267	0.3429	0.657
MZQ5	Avoiding emotions often feels preferable	0.61	0.203	-0.23	-0.053	0.3802	0.62
MZQ10	Delayed recognition of emotional states after they have passed	0.607	-0.245	-0.098	0.282	0.4026	0.597
MZQ12	Frequent feeling of threat from potential reproval	0.559	0.018	0.208	-0.114	0.4317	0.568
MMQ12	Others don’t understand me	0.559	-0.023	-0.046	-0.136	0.2689	0.731
MentS22	Challenges in verbal articulation of emotional experiences	0.556	0.035	-0.043	0.256	0.4454	0.555
MentS26	Tendency for zoning out when listening to others’ inner states	0.553	0.232	-0.041	-0.039	0.4021	0.598
MentS8	Uncertainty in distinguishing between negative emotions when distressed	0.533	-0.075	0.216	0.132	0.4628	0.537
IMQ11	My thoughts often come out of know where	0.533	0.058	-0.009	-0.057	0.2872	0.713
MMQ23	It happens to me to have conflicting emotions	0.532	-0.087	0.106	-0.075	0.3019	0.698
MMQ29	It’s better to beware of strangers	0.529	0.219	-0.416	-0.033	0.3244	0.676
MMQ9	Relationships with other people prevent me from being myself	0.508	0.023	0.189	-0.094	0.3608	0.639
MentS14	Avoidance of self-discovery that may reveal unpleasant truths	0.487	0.251	-0.002	-0.125	0.3344	0.666
MentS18	Struggles to acknowledge negative feelings to oneself	0.482	0.076	0.073	0.093	0.3419	0.658
MMQ13	It’s better to beware of others	0.475	0.039	-0.193	-0.181	0.1913	0.809
RFQ6	Sometimes I do things without really knowing why	0.471	0.037	0.335	-0.085	0.4609	0.539
RFQ8	Strong feelings often cloud my thinking	0.462	-0.171	-0.076	0.171	0.2144	0.786
RFQ2	I don’t always know why I do what I do	0.461	-0.087	0.387	0.076	0.5148	0.485
MMQ19	For me things are either white or black	0.456	-0.076	0.1	-0.045	0.2282	0.772
RFQ4	When I get angry I say things that I later regret	0.452	0.075	0.07	-0.098	0.2437	0.756
MMQ15	I am afraid to open up with other people	0.444	0.207	-0.415	0.029	0.2687	0.731
MZQ7	Fixed perception of relationship dynamics as static or unchangeable	0.409	-0.191	0.121	0.191	0.2575	0.743
RFQ1	People’s thoughts are a mystery to me	0.407	-0.121	0.11	0.064	0.2071	0.793
RFQ3	When I get angry I say things without really knowing why I am saying them	0.394	0.228	0.125	-0.104	0.3018	0.698
MZQ8	Tendency to disregard bodily distress until it becomes unavoidable	0.384	0.089	-0.241	0.08	0.1613	0.839
IMQ6	I am rarely confident in my decisions	0.379	-0.109	0.215	0.186	0.3087	0.691
MZQ2	Insights from others provide little clarity about personal feelings	0.377	0.189	-0.319	-0.109	0.1774	0.823
IMQ12	How confident are you that others can guess what you are thinking?	0.373	-0.057	0.031	-0.134	0.1347	0.865
MentS19	Aversion to reflecting on personal issues	0.341	0.258	-0.073	0.207	0.3304	0.67
MZQ13	Negative interpretation of others’ behavioral cues as signaling boredom	0.339	0.001	-0.044	-0.007	0.1027	0.897
RFQ5	If I feel insecure I can behave in ways that put others’ backs up	0.334	-0.04	0.069	0.016	0.1308	0.869
MZQ1	Fear exacerbates when anticipating criticism or offense	0.304	-0.042	0.165	-0.103	0.1425	0.858
MZQ4	Belief in others’ affection depends on tangible evidence	0.303	-0.047	-0.184	0.052	0.0791	0.921
IMQ15	I cannot lie, because people will know my intentions	0.252	0.184	-0.245	-0.159	0.1073	0.893
IMQ8	Sometimes, I think people have direct insight into what I am thinking	0.247	-0.106	-0.083	-0.07	0.0545	0.945
MMQ31	I am a thoughtful person	0.24	0.119	0.166	0.177	0.2505	0.749
MEQ14	I find it helpful to think about the reasons for others' emotions	-0.07	0.765	-0.103	-0.092	0.4863	0.514
MMQ18	I often think about why things happen	-0.139	0.76	0.047	0.004	0.5478	0.452
MEQ16	I find it exciting to think about where others' emotions come from	-0.044	0.75	-0.097	-0.013	0.5076	0.492
MEQ13	I try to see situations through the other person's eyes	-0.035	0.72	0.085	-0.083	0.497	0.503
MEQ12	I think it is enriching to recognize emotions in others	-0.038	0.713	-0.194	0.071	0.4982	0.502
MEQ3	I try to understand the different reasons for my emotions	-0.008	0.702	0.499	-0.246	0.7846	0.215
MEQ15	Over time, I can better understand the emotions of others	-0.047	0.652	0.262	-0.09	0.5094	0.491
MMQ16	I ponder over what happens to me	-0.103	0.64	0.134	-0.054	0.4053	0.595
MMQ17	I find beneficial to analyse my behaviour	-0.047	0.623	0.394	-0.096	0.59	0.41
MEQ10	I am interested in the emotions of others	-0.021	0.623	-0.202	0.163	0.4474	0.553
MMQ32	I’m keen on understanding why certain things happen to me	-0.078	0.622	0.047	0.013	0.3838	0.616
MentS24	Strong interest in understanding human actions	0.131	0.617	-0.354	0.06	0.4393	0.561
MentS15	Recognizing mental states as keys to interpret actions	-0.143	0.561	0.132	-0.085	0.2941	0.706
FIMI3	Effort to understand friends by assuming their viewpoint	0.172	0.554	0.027	0.023	0.4251	0.575
MentS13	Valuing understanding of experiences in intimate relationships	-0.228	0.544	0.041	0.189	0.3782	0.622
MMQ1	I often try to explain what is happening to me	-0.064	0.531	0.23	0.067	0.4134	0.587
MEQ5	With some distance, I can understand my emotions in a new way	-0.168	0.53	0.397	-0.094	0.4255	0.575
MMQ6	Understanding what others feel is crucial in understanding their actions	-0.092	0.528	0.187	0.023	0.3433	0.657
MEQ1	I am interested in my emotions	0.03	0.519	0.432	-0.181	0.5142	0.486
FIMI4	Ability to grasp perspectives unalike from one’s own	0.077	0.491	0.071	0.006	0.3038	0.696
MMQ14	I’m able to empathize with others when they tell me something	0.25	0.478	0.039	-0.069	0.3547	0.645
MentS4	Frequent contemplation about others and their actions	-0.316	0.459	-0.291	0.318	0.4313	0.569
MEQ8	I think it is useful to talk about my emotions	0.129	0.451	-0.294	0.176	0.3191	0.681
MMQ8	I am able to reflect on my behaviours	0.191	0.442	0.419	-0.061	0.5974	0.403
MentS7	Effort to understand personal reactions of annoyance	-0.033	0.427	0.035	0.178	0.2791	0.721
MentS28	Emphasis on teaching youth to express emotions and desires	0.148	0.402	0.043	-0.111	0.2024	0.798
MEQ11	I can perceive conflicting emotions in others	-0.128	0.374	0.11	0.346	0.3735	0.627
MEQ7	I can explain my different emotions to others	0.099	0.373	-0.138	0.269	0.3021	0.698
MEQ9	I can talk to others about how my emotions change	0.176	0.372	-0.149	0.297	0.3665	0.634
MentS6	Capacity to empathize with others’ emotions	0.151	0.366	-0.108	0.138	0.2323	0.768
MMQ21	I am sensitive to what happens to others	-0.077	0.338	-0.012	0.133	0.1516	0.848
MentS17	Interest in psychological topics in publications	0.211	0.337	-0.145	0.057	0.1923	0.808
FIMI1	Ease of imagining another person’s experience	-0.015	0.334	0.084	0.158	0.2055	0.795
FIMI2	Occasional difficulty in seeing others’ perspective	0.277	0.332	-0.138	0.007	0.2081	0.792
MentS16	Frequent discussions about feelings with close individuals	0.112	0.311	-0.194	0.105	0.1511	0.849
IMQ9	Under the right conditions, I’m good at lying make people feel better	-0.099	0.253	-0.094	0.049	0.0694	0.931
MentS9	Disinterest in analyzing others’ actions	0.255	0.406	-0.688	0.099	0.4823	0.518
IMQ24	I have high confidence in knowing who I am	0.2	0.035	0.687	0.033	0.6692	0.331
IMQ2	I have accurate insight into why I act the way I do	0.115	0.031	0.654	0.195	0.6419	0.358
MZQ14	Minimal desire to discuss thoughts or emotions with others	0.395	0.201	-0.633	0.207	0.4119	0.588
IMQ18	When I fail, I know exactly why I failed	-0.161	0.027	0.616	0.258	0.4587	0.541
CAMSQ5	Awareness of goals behind one’s behavior	0.123	0.097	0.608	0.12	0.5694	0.431
RFQ7	I always know what I feel	0.107	-0.178	0.589	0.23	0.4748	0.525
CAMSQ16	Understanding the reasons for one’s actions	0.095	-0.014	0.588	0.332	0.6219	0.378
MMQ11	I can tolerate frustrations of daily life	-0.036	0.152	0.541	-0.046	0.3271	0.673
MMQ25	I am able to bear the emotional load of stressful situations	0.223	-0.014	0.539	-0.042	0.4247	0.575
CAMSQ9	Comprehension of one’s emotions	0.203	0.058	0.529	0.307	0.67	0.33
CAMSQ7	Understanding reasons for personal interests	-0.028	0.098	0.527	0.301	0.4955	0.504
CAMSQ13	Understanding reasons for strong personal opinions	0.141	-0.058	0.516	0.318	0.5242	0.476
CAMSQ1	Awareness of one’s deepest wishes and desires	0.102	-0.03	0.509	0.219	0.416	0.584
IMQ14	I have accurate insight into why I think the way I do	0.128	0.149	0.501	0.169	0.5046	0.495
MMQ30	I am able to cope with difficult situations	0.208	0.146	0.497	0.008	0.4658	0.534
CAMSQ14	Awareness of reasons behind bad moods	0.012	0.036	0.486	0.308	0.4357	0.564
CAMSQ4	Understanding the sources of personal happiness	-0.003	-0.037	0.46	0.439	0.485	0.515
IMQ23	I’m confident I’m correct when I perform a new task	-0.038	-0.171	0.459	0.165	0.2255	0.774
CAMSQ20	Knowing the best decision for oneself in tough situations	0.137	0.048	0.458	0.284	0.4821	0.518
MMQ24	I am able to sort out difficult problems when life presents those to me	0.207	0.058	0.457	0.034	0.375	0.625
IMQ21	I’m good at keeping my thoughts to myself	-0.009	0.101	0.421	-0.054	0.1944	0.806
MEQ6	I find it exciting to talk about my emotions with others	0.088	0.328	-0.407	0.228	0.2712	0.729
MMQ26	When I feel an intense emotion, I can control it	0.379	-0.111	0.385	-0.017	0.3758	0.624
CAMSQ11	Awareness of personal virtues	0.165	0.054	0.367	0.254	0.3807	0.619
MentS27	Belief in the futility of considering others’ intentions or desires	0.244	0.306	-0.364	0.134	0.2385	0.761
MZQ9	Fear that discussing emotions will make them stronger	0.274	-0.031	-0.32	0.029	0.1018	0.898
IMQ17	I can tell if others are teasing me	-0.084	0.158	0.294	0.17	0.1841	0.816
MMQ22	I can usually adapt myself to different contexts with no difficulties	0.046	0.145	0.24	-0.044	0.1038	0.896
MMQ5	I can tune in other people’s mental states	-0.088	0.055	0.095	0.714	0.5565	0.443
MMQ4	I’m able to get the deepest aspects of people around me	-0.105	0.111	0.079	0.682	0.5385	0.461
CAMSQ10	Recognizing when others conceal their thoughts	-0.021	0.093	0.07	0.668	0.5305	0.47
MentS3	Perceptiveness toward the emotional states displayed by others	0.071	-0.071	0.087	0.658	0.464	0.536
IMQ5	I’m confident that I can tell what others are thinking	-0.079	-0.034	0.06	0.657	0.4129	0.587
CAMSQ3	Predicting others’ reactions to situations	-0.011	-0.098	0.164	0.641	0.4342	0.566
MMQ28	I can easily attune to other people’s thinking	-0.025	0.03	0.169	0.63	0.4886	0.511
CAMSQ19	Interpreting emotions from others’ facial expressions	-0.092	0.098	0.112	0.622	0.4663	0.534
CAMSQ8	Detecting insincerity in others’ opinions	-0.053	0.04	0.182	0.58	0.4253	0.575
IMQ13	Compared to my friends (On average), I am better at guessing what others think	0.066	0.025	-0.135	0.568	0.329	0.671
MentS20	Ability to characterize close individuals’ traits precisely	0.102	0.062	0.098	0.564	0.447	0.553
CAMSQ17	Recognizing when someone is being taken advantage of	-0.161	0.052	0.346	0.545	0.4757	0.524
MentS5	Frequent recognition of what makes others uncomfortable	-0.001	0.116	0.05	0.54	0.3777	0.622
MentS12	Recognizing others’ emotions before verbal expression	-0.065	0.169	-0.025	0.523	0.3489	0.651
CAMSQ6	Identifying awkwardness in group dynamics	-0.026	0.129	0.166	0.504	0.3961	0.604
CAMSQ15	Assessing trustworthiness in others	0.088	-0.084	0.051	0.494	0.2588	0.741
CAMSQ2	Ability to discern if someone is at peace with themselves	0.159	0.13	-0.073	0.472	0.3417	0.658
CAMSQ12	Identifying feigned amusement in others	-0.033	0.121	0.163	0.459	0.3345	0.666
MentS10	Accurate predictions of others' actions based on their mental states	-0.314	0.202	0.137	0.437	0.3194	0.681
CAMSQ18	Detecting boredom in others during conversations	-0.072	0.221	0.229	0.395	0.3715	0.629
IMQ7	When I watch a movie, I can always guess what the character will do next	-0.052	-0.186	0.126	0.393	0.1483	0.852
IMQ20	Compared to my friends (On average), I have better insight into my own thoughts and behaviors	0.103	0.176	0.24	0.384	0.4298	0.57
IMQ22	Do you believe in telepathy?	0.255	0.086	-0.15	-0.301	0.1195	0.881
MentS23	Perceived as an understanding individual who provides appropriate guidance	0.203	0.205	0.049	0.282	0.2928	0.707
MentS25	Ease in characterizing personal emotions	0.214	0.179	0.253	0.273	0.4207	0.579

## Sheet: 1-8
	Items/descriptions	Factor 1	Factor 2	Factor 3	Factor 4	Factor 5	h2	u2	Decision			Factor 1	Factor 2	Factor 3	Factor 4	Factor 5
MMQ7	I sometimes feel like I am losing control of my emotions	0.848	-0.042	-0.155	-0.07	-0.012	0.608	0.392	Retain: Well-positioned		SS loadings	15.036	12.009	11.623	11.113	5.033
MentS11	Difficulty explaining personal actions, even to oneself	0.725	0.064	0.046	0.057	-0.123	0.6516	0.348	Retain: Well-positioned		Proportion Var	0.11	0.088	0.085	0.081	0.037
MZQ15	Frequent unawareness of inner experiences	0.707	-0.071	0.082	0.19	0.11	0.6658	0.334	Retain: Well-positioned		Cumulative Var	0.11	0.197	0.282	0.363	0.4
MMQ2	I am an impulsive person	0.706	-0.029	0.01	-0.143	-0.178	0.4517	0.548	Retain: Well-positioned		Proportion Explained	0.274	0.219	0.212	0.203	0.092
MZQ6	Frequent difficulty in controlling emotions	0.684	-0.084	-0.02	0.132	-0.008	0.5187	0.481	Retain: Well-positioned		Cumulative Proportion	0.274	0.493	0.705	0.908	1
MentS21	Imprecise differentiation between various emotional states experienced	0.651	-0.002	0.196	0.193	-0.047	0.7196	0.28	Retain: Well-positioned
MZQ11	Limited capacity to fully experience the depth or strength of one's emotional responses	0.651	-0.176	0.156	0.065	-0.055	0.4803	0.52	Retain: Well-positioned
MMQ3	I sometimes experience mood swings I can’t control	0.64	-0.007	-0.192	0.123	0.043	0.4382	0.562	Retain: Well-positioned
MMQ27	People abandon me	0.636	-0.063	0.006	0.024	0.067	0.3952	0.605	Retain: Well-positioned
MZQ3	Perceiving emotional experiences as potentially threatening or unmanageable	0.628	-0.138	-0.132	0.132	0.096	0.3996	0.6	Retain: Well-positioned
MZQ10	Delayed recognition of emotional states after they have passed	0.616	-0.304	0.268	-0.066	0.112	0.4021	0.598	Retain: Well-positioned
MMQ33	Some people are the cause of my problems	0.601	-0.019	-0.31	0.017	0.114	0.35	0.65	Retain: Well-positioned
MZQ5	Avoiding emotions often feels preferable	0.596	0.139	-0.083	-0.162	0.198	0.38	0.62	Retain: Well-positioned
MMQ20	I don’t trust others	0.589	0.047	-0.293	-0.035	0.355	0.428	0.572	Retain: Well-positioned
MentS26	Tendency for zoning out when listening to others’ inner states	0.582	0.247	-0.001	-0.139	-0.02	0.4229	0.577	Retain: Well-positioned
MZQ12	Frequent feeling of threat from potential reproval	0.581	0.047	-0.106	0.149	-0.051	0.4327	0.567	Retain: Well-positioned
IMQ11	My thoughts often come out of know where	0.554	0.067	-0.038	-0.067	-0.013	0.2946	0.705	Retain: Well-positioned
MentS8	Uncertainty in distinguishing between negative emotions when distressed	0.547	-0.084	0.125	0.197	0.016	0.4624	0.538	Retain: Well-positioned
MentS14	Avoidance of self-discovery that may reveal unpleasant truths	0.538	0.314	-0.051	-0.186	-0.145	0.3949	0.605	Retain: Well-positioned
MentS18	Struggles to acknowledge negative feelings to oneself	0.531	0.114	0.156	-0.085	-0.118	0.3847	0.615	Retain: Well-positioned
MMQ23	It happens to me to have conflicting emotions	0.528	-0.106	-0.11	0.152	0.069	0.3073	0.693	Retain: Well-positioned
MentS22	Challenges in verbal articulation of emotional experiences	0.527	-0.079	0.188	0.104	0.29	0.4726	0.527	Retain: Well-positioned
MMQ12	Others don’t understand me	0.512	-0.12	-0.244	0.17	0.3	0.346	0.654	Retain: Well-positioned
MMQ9	Relationships with other people prevent me from being myself	0.51	0.02	-0.117	0.202	0.038	0.3635	0.636	Retain: Well-positioned
MMQ29	It’s better to beware of strangers	0.51	0.139	-0.057	-0.337	0.229	0.3226	0.677	Retain: Well-positioned
RFQ6	Sometimes I do things without really knowing why	0.506	0.095	-0.055	0.221	-0.133	0.4672	0.533	Retain: Well-positioned
RFQ2	I don’t always know why I do what I do	0.505	-0.032	0.113	0.256	-0.155	0.5248	0.475	Retain: Well-positioned
RFQ4	When I get angry I say things that I later regret	0.49	0.125	-0.053	-0.056	-0.117	0.2681	0.732	Retain: Well-positioned
MMQ19	For me things are either white or black	0.487	-0.041	-0.017	0.012	-0.091	0.2387	0.761	Retain: Well-positioned
RFQ8	Strong feelings often cloud my thinking	0.461	-0.221	0.148	-0.027	0.108	0.2138	0.786	Retain: Well-positioned
MMQ13	It’s better to beware of others	0.446	-0.024	-0.24	-0.065	0.203	0.208	0.792	Retain: Well-positioned
IMQ12	How confident are you that others can guess what you are thinking?	0.441	0.041	-0.043	-0.191	-0.266	0.2195	0.781	Retain: Well-positioned
IMQ6	I am rarely confident in my decisions	0.429	-0.064	0.242	0.065	-0.156	0.3384	0.662	Retain: Well-positioned
MZQ7	Fixed perception of relationship dynamics as static or unchangeable	0.423	-0.205	0.186	0.111	0.011	0.2568	0.743	Retain: Well-positioned
MZQ8	Tendency to disregard bodily distress until it becomes unavoidable	0.414	0.084	0.127	-0.328	-0.007	0.1939	0.806	Retain: Well-positioned
RFQ3	When I get angry I say things without really knowing why I am saying them	0.403	0.24	-0.099	0.085	0.003	0.3021	0.698	Retain: Well-positioned
RFQ1	People’s thoughts are a mystery to me	0.4	-0.155	0.027	0.169	0.089	0.2148	0.785	Retain: Well-positioned
MentS19	Aversion to reflecting on personal issues	0.365	0.243	0.248	-0.157	0.025	0.3497	0.65	Retain: Well-positioned
MZQ2	Insights from others provide little clarity about personal feelings	0.352	0.123	-0.144	-0.224	0.205	0.1797	0.82	Retain: Well-positioned
MZQ13	Negative interpretation of others’ behavioral cues as signaling boredom	0.327	-0.037	-0.037	0.016	0.111	0.1064	0.894	Retain: Well-positioned
RFQ5	If I feel insecure I can behave in ways that put others’ backs up	0.326	-0.067	-0.015	0.119	0.081	0.1357	0.864	Retain: Well-positioned
MZQ1	Fear exacerbates when anticipating criticism or offense	0.308	-0.03	-0.117	0.167	-0.009	0.1437	0.856	Retain: Well-positioned
MZQ4	Belief in others’ affection depends on tangible evidence	0.293	-0.096	0.029	-0.123	0.124	0.0793	0.921	Retain: Well-positioned
IMQ8	Sometimes, I think people have direct insight into what I am thinking	0.285	-0.059	-0.018	-0.199	-0.136	0.0853	0.915	Retain: Well-positioned
MMQ31	I am a thoughtful person	0.282	0.159	0.238	0.015	-0.125	0.2813	0.719	Retain: Well-positioned
MEQ3	I try to understand the different reasons for my emotions	0.008	0.782	-0.209	0.364	-0.127	0.7845	0.215	Retain: Well-positioned
MMQ18	I often think about why things happen	-0.133	0.776	0.052	-0.055	0	0.559	0.441	Retain: Well-positioned
MEQ13	I try to see situations through the other person's eyes	-0.055	0.707	-0.086	0.082	0.1	0.4978	0.502	Retain: Well-positioned
MEQ14	I find it helpful to think about the reasons for others' emotions	-0.119	0.7	-0.134	-0.002	0.251	0.5039	0.496	Retain: Well-positioned
MMQ16	I ponder over what happens to me	-0.087	0.683	0	0.005	-0.07	0.4206	0.579	Retain: Well-positioned
MEQ15	Over time, I can better understand the emotions of others	-0.051	0.673	-0.078	0.208	0.006	0.5097	0.49	Retain: Well-positioned
MMQ17	I find beneficial to analyse my behaviour	-0.039	0.67	-0.069	0.296	-0.065	0.5896	0.41	Retain: Well-positioned
MEQ16	I find it exciting to think about where others' emotions come from	-0.096	0.668	-0.063	0.021	0.285	0.5309	0.469	Retain: Well-positioned
MentS24	Strong interest in understanding human actions	0.166	0.636	0.153	-0.529	-0.03	0.5353	0.465	Retain: Well-positioned
MEQ12	I think it is enriching to recognize emotions in others	-0.082	0.626	0.037	-0.096	0.276	0.5056	0.494	Retain: Well-positioned
MMQ32	I’m keen on understanding why certain things happen to me	-0.082	0.617	0.034	0	0.049	0.3844	0.616	Retain: Well-positioned
FIMI3	Effort to understand friends by assuming their viewpoint	0.213	0.61	0.108	-0.169	-0.118	0.4897	0.51	Retain: Well-positioned
MentS15	Recognizing mental states as keys to interpret actions	-0.136	0.596	-0.048	0.042	-0.048	0.2988	0.701	Retain: Well-positioned
MMQ1	I often try to explain what is happening to me	-0.04	0.575	0.124	0.088	-0.093	0.4298	0.57	Retain: Well-positioned
MEQ1	I am interested in my emotions	0.031	0.563	-0.175	0.372	-0.048	0.5141	0.486	Retain: Well-positioned
MEQ5	With some distance, I can understand my emotions in a new way	-0.18	0.554	-0.101	0.375	-0.001	0.4311	0.569	Relocate: To F4
MentS13	Valuing understanding of experiences in intimate relationships	-0.217	0.553	0.239	-0.06	-0.02	0.3927	0.607	Retain: Well-positioned
MMQ6	Understanding what others feel is crucial in understanding their actions	-0.097	0.532	0.033	0.15	0.026	0.3432	0.657	Retain: Well-positioned
MEQ10	I am interested in the emotions of others	-0.084	0.496	0.094	-0.024	0.376	0.4855	0.515	Retain: Well-positioned
FIMI4	Ability to grasp perspectives unalike from one’s own	0.079	0.493	0.025	0.019	0.028	0.3058	0.694	Retain: Well-positioned
MMQ8	I am able to reflect on my behaviours	0.212	0.492	-0.031	0.306	-0.087	0.5985	0.401	Retain: Well-positioned
MentS28	Emphasis on teaching youth to express emotions and desires	0.183	0.463	-0.044	-0.119	-0.128	0.2406	0.759	Retain: Well-positioned
MentS7	Effort to understand personal reactions of annoyance	-0.003	0.456	0.251	-0.117	-0.084	0.3176	0.682	Retain: Well-positioned
MMQ14	I’m able to empathize with others when they tell me something	0.238	0.454	-0.081	0.052	0.114	0.3551	0.645	Retain: Well-positioned
MentS4	Frequent contemplation about others and their actions	-0.326	0.402	0.345	-0.299	0.126	0.4357	0.564	Delete: Cross-loading
FIMI2	Occasional difficulty in seeing others’ perspective	0.314	0.364	0.078	-0.29	-0.076	0.2621	0.738	Retain: Well-positioned
MMQ21	I am sensitive to what happens to others	-0.053	0.364	0.193	-0.136	-0.073	0.1791	0.821	Retain: Well-positioned
MentS6	Capacity to empathize with others’ emotions	0.153	0.336	0.157	-0.137	0.081	0.2357	0.764	Retain: Well-positioned
MentS17	Interest in psychological topics in publications	0.227	0.33	0.095	-0.217	0.025	0.2083	0.792	Retain: Well-positioned
FIMI1	Ease of imagining another person’s experience	-0.02	0.313	0.161	0.074	0.062	0.2051	0.795	Retain: Well-positioned
IMQ9	Under the right conditions, I’m good at lying make people feel better	-0.084	0.271	0.095	-0.18	-0.049	0.0863	0.914	Retain: Well-positioned
MMQ4	I’m able to get the deepest aspects of people around me	-0.098	0.05	0.7	0.056	0.084	0.5388	0.461	Retain: Well-positioned
MentS3	Perceptiveness toward the emotional states displayed by others	0.099	-0.107	0.699	0.01	0	0.4786	0.521	Retain: Well-positioned
MMQ5	I can tune in other people’s mental states	-0.1	-0.04	0.694	0.152	0.174	0.5578	0.442	Retain: Well-positioned
CAMSQ10	Recognizing when others conceal their thoughts	-0.015	0.027	0.68	0.058	0.1	0.5297	0.47	Retain: Well-positioned
MentS20	Ability to characterize close individuals’ traits precisely	0.161	0.08	0.665	-0.105	-0.138	0.5272	0.473	Retain: Well-positioned
CAMSQ8	Detecting insincerity in others’ opinions	-0.011	0.048	0.651	0.032	-0.104	0.4616	0.538	Retain: Well-positioned
IMQ5	I’m confident that I can tell what others are thinking	-0.085	-0.113	0.646	0.099	0.131	0.4115	0.589	Retain: Well-positioned
CAMSQ3	Predicting others’ reactions to situations	-0.003	-0.151	0.645	0.157	0.059	0.4327	0.567	Retain: Well-positioned
CAMSQ19	Interpreting emotions from others’ facial expressions	-0.085	0.046	0.637	0.089	0.067	0.4657	0.534	Retain: Well-positioned
MMQ28	I can easily attune to other people’s thinking	-0.038	-0.054	0.604	0.229	0.159	0.4946	0.505	Retain: Well-positioned
MentS5	Frequent recognition of what makes others uncomfortable	0.03	0.099	0.598	-0.06	-0.028	0.4042	0.596	Retain: Well-positioned
CAMSQ6	Identifying awkwardness in group dynamics	0.02	0.147	0.585	-0.004	-0.119	0.4427	0.557	Retain: Well-positioned
CAMSQ12	Identifying feigned amusement in others	0.017	0.153	0.548	-0.026	-0.151	0.3913	0.609	Retain: Well-positioned
IMQ13	Compared to my friends (On average), I am better at guessing what others think	0.048	-0.085	0.541	-0.046	0.225	0.3305	0.669	Retain: Well-positioned
MentS12	Recognizing others’ emotions before verbal expression	-0.063	0.107	0.537	-0.032	0.105	0.3497	0.65	Retain: Well-positioned
CAMSQ17	Recognizing when someone is being taken advantage of	-0.163	0.011	0.536	0.353	0.054	0.4791	0.521	Retain: Well-positioned
CAMSQ4	Understanding the sources of personal happiness	0.057	0.025	0.523	0.251	-0.235	0.525	0.475	Relocate: To F4
CAMSQ15	Assessing trustworthiness in others	0.096	-0.132	0.498	0.048	0.064	0.2584	0.742	Retain: Well-positioned
MentS10	Accurate predictions of others' actions based on their mental states	-0.304	0.188	0.468	0.078	-0.01	0.3224	0.678	Retain: Well-positioned
CAMSQ2	Ability to discern if someone is at peace with themselves	0.149	0.045	0.458	-0.026	0.181	0.3405	0.659	Retain: Well-positioned
CAMSQ18	Detecting boredom in others during conversations	-0.042	0.234	0.451	0.102	-0.077	0.3887	0.611	Retain: Well-positioned
IMQ20	Compared to my friends (On average), I have better insight into my own thoughts and behaviors	0.107	0.14	0.385	0.226	0.065	0.4299	0.57	Relocate: To F4
CAMSQ7	Understanding reasons for personal interests	0.026	0.175	0.378	0.32	-0.24	0.5238	0.476	Relocate: To F4
IMQ7	When I watch a movie, I can always guess what the character will do next	-0.063	-0.24	0.364	0.192	0.089	0.1562	0.844	Retain: Well-positioned
MEQ11	I can perceive conflicting emotions in others	-0.129	0.343	0.361	0.082	0.065	0.3731	0.627	Retain: Well-positioned
MentS23	Perceived as an understanding individual who provides appropriate guidance	0.245	0.223	0.351	-0.102	-0.081	0.3348	0.665	Relocate: To F2
IMQ22	Do you believe in telepathy?	0.247	0.088	-0.314	-0.124	0.04	0.1195	0.88	Retain: Well-positioned
IMQ24	I have high confidence in knowing who I am	0.2	0.062	-0.001	0.687	-0.043	0.6915	0.309	Retain: Well-positioned
IMQ2	I have accurate insight into why I act the way I do	0.107	0.028	0.153	0.685	0.015	0.6734	0.327	Retain: Well-positioned
RFQ7	I always know what I feel	0.097	-0.193	0.179	0.649	0.023	0.5128	0.487	Retain: Well-positioned
IMQ18	When I fail, I know exactly why I failed	-0.167	0.032	0.231	0.628	-0.021	0.4793	0.521	Retain: Well-positioned
MMQ11	I can tolerate frustrations of daily life	-0.061	0.157	-0.103	0.61	0.037	0.3755	0.625	Retain: Well-positioned
CAMSQ20	Knowing the best decision for oneself in tough situations	0.102	-0.021	0.205	0.595	0.182	0.5542	0.446	Retain: Well-positioned
MentS9	Disinterest in analyzing others’ actions	0.221	0.287	0.08	-0.58	0.319	0.4773	0.523	Retain: Well-positioned
CAMSQ16	Understanding the reasons for one’s actions	0.102	-0.016	0.316	0.574	-0.017	0.6303	0.37	Retain: Well-positioned
MMQ25	I am able to bear the emotional load of stressful situations	0.218	0.005	-0.082	0.564	-0.017	0.4477	0.552	Retain: Well-positioned
CAMSQ9	Comprehension of one’s emotions	0.198	0.031	0.272	0.559	0.062	0.6898	0.31	Retain: Well-positioned
IMQ14	I have accurate insight into why I think the way I do	0.113	0.127	0.123	0.552	0.074	0.5341	0.466	Retain: Well-positioned
IMQ23	I’m confident I’m correct when I perform a new task	-0.054	-0.185	0.115	0.531	0.027	0.2606	0.739	Retain: Well-positioned
MMQ30	I am able to cope with difficult situations	0.198	0.148	-0.033	0.528	0.031	0.489	0.511	Retain: Well-positioned
CAMSQ5	Awareness of goals behind one’s behavior	0.145	0.143	0.132	0.523	-0.115	0.568	0.432	Retain: Well-positioned
CAMSQ1	Awareness of one’s deepest wishes and desires	0.106	-0.027	0.2	0.503	-0.02	0.4242	0.576	Retain: Well-positioned
CAMSQ14	Awareness of reasons behind bad moods	0.012	0.025	0.291	0.486	0.009	0.4443	0.556	Retain: Well-positioned
MentS27	Belief in the futility of considering others’ intentions or desires	0.272	0.295	0.198	-0.472	0.015	0.291	0.709	Relocate: To F2
MZQ9	Fear that discussing emotions will make them stronger	0.322	0.001	0.108	-0.471	-0.118	0.1792	0.821	Retain: Well-positioned
MMQ26	When I feel an intense emotion, I can control it	0.365	-0.13	-0.079	0.467	0.074	0.411	0.589	Retain: Well-positioned
MMQ24	I am able to sort out difficult problems when life presents those to me	0.209	0.072	0.014	0.451	-0.019	0.3826	0.617	Retain: Well-positioned
CAMSQ13	Understanding reasons for strong personal opinions	0.181	-0.013	0.358	0.383	-0.158	0.5298	0.47	Retain: Well-positioned
CAMSQ11	Awareness of personal virtues	0.165	0.032	0.233	0.38	0.048	0.3877	0.612	Retain: Well-positioned
MentS25	Ease in characterizing personal emotions	0.183	0.098	0.209	0.371	0.217	0.4606	0.539	Retain: Well-positioned
IMQ15	I cannot lie, because people will know my intentions	0.283	0.22	-0.101	-0.363	-0.08	0.149	0.851	Retain: Well-positioned
MMQ22	I can usually adapt myself to different contexts with no difficulties	0.025	0.132	-0.084	0.3	0.07	0.1228	0.877	Retain: Well-positioned
IMQ17	I can tell if others are teasing me	-0.074	0.173	0.185	0.241	-0.047	0.1838	0.816	Relocate: To F3
MEQ6	I find it exciting to talk about my emotions with others	-0.036	0.067	0.044	0.049	0.737	0.5715	0.428	Retain: Well-positioned
MEQ7	I can explain my different emotions to others	-0.033	0.119	0.067	0.334	0.736	0.6812	0.319	Retain: Well-positioned
MEQ8	I think it is useful to talk about my emotions	0.014	0.223	0.004	0.112	0.672	0.5687	0.431	Retain: Well-positioned
MEQ9	I can talk to others about how my emotions change	0.075	0.152	0.14	0.223	0.619	0.5874	0.413	Retain: Well-positioned
MZQ14	Minimal desire to discuss thoughts or emotions with others	0.318	-0.018	0.09	-0.315	0.58	0.4981	0.502	Retain: Well-positioned
MMQ15	I am afraid to open up with other people	0.369	0.027	-0.097	-0.111	0.513	0.3713	0.629	Retain: Well-positioned
MentS16	Frequent discussions about feelings with close individuals	0.034	0.155	-0.011	0.084	0.453	0.2621	0.738	Retain: Well-positioned
IMQ21	I’m good at keeping my thoughts to myself	0.074	0.271	0.075	0.09	-0.448	0.3201	0.68	Retain: Well-positioned

## Sheet: 1-9
	Items/descriptions	Factor 1	Factor 2	Factor 3	Factor 4	Factor 5	Factor 6	h2	u2			Factor 1	Factor 2	Factor 3	Factor 4	Factor 5	Factor 6
MMQ7	I sometimes feel like I am losing control of my emotions	0.909	-0.011	-0.25	-0.066	-0.103	0.064	0.6653	0.335		SS	15.191	12.052	11	10.481	4.972	4.361
MMQ2	I am an impulsive person	0.755	0.001	-0.241	0.072	-0.255	-0.006	0.5021	0.498		Proportion Var	0.111	0.088	0.08	0.077	0.036	0.032
MZQ6	Frequent difficulty in controlling emotions	0.737	-0.061	-0.019	0.03	-0.075	0.127	0.5492	0.451		Cumulative Var	0.111	0.199	0.279	0.356	0.392	0.424
MMQ3	I sometimes experience mood swings I can’t control	0.709	0.022	-0.099	-0.112	-0.041	0.175	0.4829	0.517		Proportion Explained	0.262	0.208	0.189	0.181	0.086	0.075
MentS11	Difficulty explaining personal actions, even to oneself	0.708	0.058	0.144	-0.002	-0.099	-0.089	0.653	0.347		Cumulative Proportion	0.262	0.469	0.659	0.839	0.925	1
MZQ3	Perceiving emotional experiences as potentially threatening or unmanageable	0.7	-0.109	-0.102	-0.045	0.006	0.191	0.4489	0.551
MZQ15	Frequent unawareness of inner experiences	0.675	-0.089	0.285	0.015	0.156	-0.06	0.6839	0.316
MentS21	Imprecise differentiation between various emotional states experienced	0.644	-0.006	0.251	0.143	-0.031	-0.014	0.7196	0.28
MZQ11	Limited capacity to fully experience the depth or strength of one's emotional responses	0.643	-0.177	0.122	0.121	-0.046	-0.051	0.4794	0.521
MZQ12	Frequent feeling of threat from potential reproval	0.607	0.056	0.078	-0.096	-0.073	0.074	0.4364	0.564
MMQ33	Some people are the cause of my problems	0.603	-0.021	-0.032	-0.291	0.112	-0.005	0.3493	0.651
MMQ27	People abandon me	0.596	-0.081	0.145	-0.051	0.116	-0.133	0.4136	0.586
MMQ20	I don’t trust others	0.593	0.049	-0.136	-0.239	0.329	0	0.4266	0.573
MZQ10	Delayed recognition of emotional states after they have passed	0.59	-0.309	0.023	0.24	0.122	-0.129	0.4025	0.597
MZQ5	Avoiding emotions often feels preferable	0.587	0.143	-0.178	-0.049	0.176	-0.103	0.3801	0.62
MentS26	Tendency for zoning out when listening to others’ inner states	0.564	0.247	-0.079	-0.007	-0.019	-0.14	0.4223	0.578
MMQ23	It happens to me to have conflicting emotions	0.559	-0.095	0.042	-0.081	0.035	0.104	0.3124	0.688
MentS8	Uncertainty in distinguishing between negative emotions when distressed	0.53	-0.095	0.267	0.067	0.048	-0.019	0.4689	0.531
IMQ11	My thoughts often come out of know where	0.528	0.058	0.018	-0.066	0.013	-0.13	0.2985	0.701
RFQ8	Strong feelings often cloud my thinking	0.517	-0.191	-0.197	0.233	0.014	0.097	0.2661	0.734
RFQ4	When I get angry I say things that I later regret	0.51	0.138	-0.094	-0.029	-0.148	-0.016	0.2776	0.722
RFQ6	Sometimes I do things without really knowing why	0.505	0.089	0.253	-0.103	-0.107	0.026	0.4688	0.531
MMQ19	For me things are either white or black	0.505	-0.031	-0.021	-0.006	-0.114	0.008	0.2436	0.756
MMQ12	Others don’t understand me	0.503	-0.132	0.125	-0.246	0.317	0.041	0.3533	0.647
MMQ9	Relationships with other people prevent me from being myself	0.494	0.005	0.243	-0.165	0.077	0	0.3746	0.625
MMQ29	It’s better to beware of strangers	0.491	0.144	-0.326	-0.009	0.203	-0.182	0.3224	0.678
MentS14	Avoidance of self-discovery that may reveal unpleasant truths	0.479	0.294	0.025	-0.122	-0.078	-0.27	0.4183	0.582
MentS22	Challenges in verbal articulation of emotional experiences	0.477	-0.102	0.225	0.125	0.341	-0.111	0.5022	0.498
RFQ2	I don’t always know why I do what I do	0.477	-0.051	0.393	0.013	-0.091	-0.039	0.5447	0.455
MZQ7	Fixed perception of relationship dynamics as static or unchangeable	0.469	-0.182	-0.01	0.227	-0.055	0.118	0.2847	0.715
MentS18	Struggles to acknowledge negative feelings to oneself	0.468	0.091	0.154	0.061	-0.042	-0.249	0.4152	0.585
IMQ12	How confident are you that others can guess what you are thinking?	0.453	0.055	-0.175	-0.027	-0.288	-0.091	0.2285	0.771
MMQ26	When I feel an intense emotion, I can control it	0.449	-0.105	0.2	-0.024	-0.003	0.358	0.4473	0.553
IMQ6	I am rarely confident in my decisions	0.447	-0.052	0.068	0.231	-0.18	0.011	0.3451	0.655
RFQ1	People’s thoughts are a mystery to me	0.445	-0.137	0.024	0.07	0.033	0.15	0.2317	0.768
MMQ13	It’s better to beware of others	0.436	-0.029	-0.089	-0.218	0.205	-0.048	0.2084	0.792
RFQ3	When I get angry I say things without really knowing why I am saying them	0.423	0.249	0.018	-0.08	-0.021	0.05	0.3058	0.694
RFQ5	If I feel insecure I can behave in ways that put others’ backs up	0.366	-0.05	-0.017	0.031	0.028	0.127	0.1508	0.849
MZQ8	Tendency to disregard bodily distress until it becomes unavoidable	0.353	0.069	-0.127	0.085	0.037	-0.304	0.2056	0.794
MMQ31	I am a thoughtful person	0.345	0.196	-0.126	0.303	-0.222	0.107	0.3497	0.65
MZQ2	Insights from others provide little clarity about personal feelings	0.341	0.125	-0.244	-0.101	0.187	-0.106	0.1795	0.82
MZQ13	Negative interpretation of others’ behavioral cues as signaling boredom	0.319	-0.04	0.019	-0.039	0.115	-0.025	0.107	0.893
MZQ1	Fear exacerbates when anticipating criticism or offense	0.31	-0.036	0.158	-0.139	0.007	0.046	0.1451	0.855
IMQ8	Sometimes, I think people have direct insight into what I am thinking	0.29	-0.049	-0.187	0.002	-0.155	-0.086	0.0898	0.91
MZQ4	Belief in others’ affection depends on tangible evidence	0.272	-0.1	-0.079	0.029	0.129	-0.104	0.0802	0.92
MEQ3	I try to understand the different reasons for my emotions	0.011	0.771	0.36	-0.261	-0.091	0.113	0.7873	0.213
MMQ18	I often think about why things happen	-0.179	0.76	0.083	0	0.046	-0.145	0.5728	0.427
MEQ14	I find it helpful to think about the reasons for others' emotions	-0.036	0.754	-0.334	0.015	0.112	0.233	0.6187	0.381
MEQ13	I try to see situations through the other person's eyes	-0.012	0.731	-0.083	-0.021	0.033	0.135	0.5234	0.477
MEQ15	Over time, I can better understand the emotions of others	0.019	0.709	-0.023	-0.004	-0.084	0.241	0.564	0.436
MEQ16	I find it exciting to think about where others' emotions come from	-0.069	0.685	-0.129	0.008	0.224	0.091	0.5438	0.456
MMQ16	I ponder over what happens to me	-0.133	0.665	0.155	-0.068	-0.011	-0.129	0.4412	0.559
MEQ12	I think it is enriching to recognize emotions in others	-0.036	0.662	-0.301	0.149	0.172	0.095	0.56	0.44
MMQ17	I find beneficial to analyse my behaviour	-0.049	0.657	0.334	-0.128	-0.025	0.06	0.5973	0.403
FIMI3	Effort to understand friends by assuming their viewpoint	0.227	0.63	-0.183	0.14	-0.164	-0.071	0.5084	0.492
MentS24	Strong interest in understanding human actions	0.097	0.626	-0.308	0.132	-0.001	-0.39	0.5388	0.461
MMQ32	I’m keen on understanding why certain things happen to me	-0.104	0.61	0.056	0.012	0.067	-0.061	0.3861	0.614
MentS15	Recognizing mental states as keys to interpret actions	-0.167	0.581	0.136	-0.097	-0.003	-0.067	0.3099	0.69
MMQ1	I often try to explain what is happening to me	-0.065	0.565	0.189	0.067	-0.058	-0.056	0.4345	0.566
MMQ6	Understanding what others feel is crucial in understanding their actions	-0.041	0.561	-0.031	0.095	-0.052	0.188	0.3821	0.618
MentS13	Valuing understanding of experiences in intimate relationships	-0.222	0.559	-0.027	0.237	-0.035	-0.047	0.394	0.606
MEQ5	With some distance, I can understand my emotions in a new way	-0.153	0.554	0.283	-0.112	-0.006	0.2	0.4297	0.57
MEQ1	I am interested in my emotions	0.038	0.554	0.346	-0.217	-0.02	0.134	0.5168	0.483
MEQ10	I am interested in the emotions of others	-0.039	0.527	-0.236	0.201	0.275	0.124	0.5289	0.471
FIMI4	Ability to grasp perspectives unalike from one’s own	0.089	0.502	-0.019	0.042	0.003	0.016	0.309	0.691
MMQ8	I am able to reflect on my behaviours	0.184	0.472	0.412	-0.123	-0.022	0.001	0.6233	0.377
MentS28	Emphasis on teaching youth to express emotions and desires	0.17	0.463	-0.06	-0.054	-0.121	-0.105	0.24	0.76
MMQ14	I’m able to empathize with others when they tell me something	0.228	0.449	0.052	-0.085	0.118	-0.02	0.3554	0.645
MentS7	Effort to understand personal reactions of annoyance	-0.06	0.438	0.093	0.175	-0.027	-0.215	0.3344	0.666
MMQ21	I am sensitive to what happens to others	-0.007	0.4	-0.254	0.268	-0.164	0.045	0.2366	0.763
MentS4	Frequent contemplation about others and their actions	-0.366	0.399	-0.182	0.34	0.127	-0.195	0.4347	0.565
FIMI2	Occasional difficulty in seeing others’ perspective	0.297	0.37	-0.217	0.088	-0.087	-0.184	0.2628	0.737
MentS6	Capacity to empathize with others’ emotions	0.107	0.323	-0.001	0.119	0.114	-0.182	0.2442	0.756
FIMI1	Ease of imagining another person’s experience	-0.012	0.319	0.048	0.166	0.041	0.036	0.2069	0.793
MentS17	Interest in psychological topics in publications	0.157	0.307	-0.001	0.031	0.09	-0.276	0.2363	0.764
IMQ9	Under the right conditions, I’m good at lying make people feel better	-0.097	0.272	-0.124	0.096	-0.051	-0.105	0.0859	0.914
CAMSQ5	Awareness of goals behind one’s behavior	0.09	0.102	0.731	-0.037	0.006	0.018	0.6594	0.341
CAMSQ14	Awareness of reasons behind bad moods	-0.053	-0.019	0.713	0.124	0.132	-0.003	0.5443	0.456
CAMSQ4	Understanding the sources of personal happiness	-0.06	-0.035	0.703	0.295	-0.067	-0.256	0.7093	0.291
CAMSQ9	Comprehension of one’s emotions	0.16	-0.002	0.696	0.135	0.151	0.076	0.7457	0.254
CAMSQ16	Understanding the reasons for one’s actions	0.085	-0.039	0.666	0.195	0.049	0.129	0.6572	0.343
RFQ7	I always know what I feel	0.1	-0.211	0.66	0.082	0.073	0.221	0.5298	0.47
IMQ18	When I fail, I know exactly why I failed	-0.165	0.016	0.649	0.133	0.027	0.219	0.4932	0.507
CAMSQ7	Understanding reasons for personal interests	-0.053	0.134	0.642	0.191	-0.111	-0.129	0.6224	0.378
CAMSQ1	Awareness of one’s deepest wishes and desires	0.086	-0.05	0.592	0.089	0.048	0.105	0.4526	0.547
IMQ24	I have high confidence in knowing who I am	0.243	0.061	0.573	-0.047	-0.039	0.322	0.6897	0.31
CAMSQ13	Understanding reasons for strong personal opinions	0.149	-0.036	0.552	0.229	-0.084	0.004	0.5578	0.442
IMQ2	I have accurate insight into why I act the way I do	0.164	0.037	0.528	0.128	-0.01	0.361	0.6762	0.324
CAMSQ11	Awareness of personal virtues	0.129	0.006	0.505	0.126	0.118	0.022	0.422	0.578
MentS9	Disinterest in analyzing others’ actions	0.175	0.289	-0.499	0.133	0.297	-0.315	0.4755	0.525
MentS25	Ease in characterizing personal emotions	0.142	0.07	0.478	0.114	0.285	0.019	0.5018	0.498
IMQ14	I have accurate insight into why I think the way I do	0.157	0.134	0.418	0.108	0.049	0.287	0.5356	0.464
MZQ9	Fear that discussing emotions will make them stronger	0.312	0.014	-0.407	0.147	-0.149	-0.228	0.1883	0.812
IMQ17	I can tell if others are teasing me	-0.092	0.16	0.322	0.115	-0.006	0.025	0.193	0.807
MMQ24	I am able to sort out difficult problems when life presents those to me	0.258	0.082	0.313	0.012	-0.047	0.258	0.3889	0.611
IMQ15	I cannot lie, because people will know my intentions	0.252	0.217	-0.263	-0.096	-0.067	-0.227	0.1481	0.852
MMQ5	I can tune in other people’s mental states	-0.068	-0.017	0.077	0.718	0.101	0.117	0.5848	0.415
CAMSQ10	Recognizing when others conceal their thoughts	0.019	0.053	-0.009	0.714	0.019	0.075	0.5688	0.431
MentS3	Perceptiveness toward the emotional states displayed by others	0.117	-0.087	0.016	0.703	-0.056	0.005	0.4997	0.5
MMQ4	I’m able to get the deepest aspects of people around me	-0.086	0.066	0.062	0.698	0.035	0.022	0.551	0.449
IMQ5	I’m confident that I can tell what others are thinking	-0.043	-0.086	0	0.688	0.046	0.122	0.4536	0.546
CAMSQ19	Interpreting emotions from others’ facial expressions	-0.039	0.076	-0.015	0.683	-0.024	0.122	0.5181	0.482
MMQ28	I can easily attune to other people’s thinking	0.029	-0.021	0.045	0.668	0.051	0.23	0.5653	0.435
CAMSQ8	Detecting insincerity in others’ opinions	0.01	0.069	0.043	0.648	-0.156	0.018	0.4837	0.516
CAMSQ3	Predicting others’ reactions to situations	0.022	-0.133	0.129	0.643	0.007	0.086	0.4468	0.553
MentS20	Ability to characterize close individuals’ traits precisely	0.116	0.074	0.118	0.583	-0.108	-0.209	0.5281	0.472
IMQ13	Compared to my friends (On average), I am better at guessing what others think	0.04	-0.078	-0.021	0.544	0.193	-0.047	0.3323	0.668
MentS5	Frequent recognition of what makes others uncomfortable	-0.01	0.093	0.12	0.53	-0.004	-0.161	0.4061	0.594
CAMSQ17	Recognizing when someone is being taken advantage of	-0.135	0.023	0.301	0.515	0.02	0.178	0.4845	0.516
CAMSQ15	Assessing trustworthiness in others	0.104	-0.121	0.054	0.494	0.03	0.011	0.2638	0.736
CAMSQ2	Ability to discern if someone is at peace with themselves	0.167	0.064	-0.077	0.493	0.118	0.012	0.3585	0.641
MentS12	Recognizing others’ emotions before verbal expression	-0.095	0.102	0.09	0.493	0.115	-0.11	0.3507	0.649
CAMSQ6	Identifying awkwardness in group dynamics	-0.028	0.135	0.214	0.491	-0.074	-0.167	0.4515	0.549
MentS10	Accurate predictions of others' actions based on their mental states	-0.303	0.194	0.114	0.446	-0.024	0.02	0.3232	0.677
CAMSQ12	Identifying feigned amusement in others	-0.041	0.135	0.228	0.441	-0.09	-0.201	0.4088	0.591
IMQ7	When I watch a movie, I can always guess what the character will do next	-0.001	-0.212	0.016	0.423	0.002	0.219	0.2021	0.798
MEQ11	I can perceive conflicting emotions in others	-0.092	0.367	-0.018	0.401	-0.006	0.106	0.4022	0.598
CAMSQ18	Detecting boredom in others during conversations	-0.078	0.221	0.269	0.365	-0.035	-0.091	0.3979	0.602
IMQ20	Compared to my friends (On average), I have better insight into my own thoughts and behaviors	0.089	0.132	0.305	0.322	0.087	0.005	0.4338	0.566
MentS23	Perceived as an understanding individual who provides appropriate guidance	0.203	0.213	0.075	0.289	-0.047	-0.189	0.3391	0.661
IMQ22	Do you believe in telepathy?	0.248	0.089	-0.159	-0.282	0.035	-0.042	0.1194	0.881
MEQ6	I find it exciting to talk about my emotions with others	-0.08	0.045	0.04	0.054	0.756	-0.031	0.5974	0.403
MEQ7	I can explain my different emotions to others	-0.041	0.107	0.223	0.083	0.728	0.151	0.688	0.312
MZQ14	Minimal desire to discuss thoughts or emotions with others	0.229	-0.051	-0.143	0.068	0.641	-0.314	0.5571	0.443
MEQ9	I can talk to others about how my emotions change	0.042	0.134	0.215	0.123	0.639	0.031	0.6076	0.392
MEQ8	I think it is useful to talk about my emotions	0.019	0.226	-0.038	0.068	0.626	0.101	0.5651	0.435
MentS16	Frequent discussions about feelings with close individuals	-0.039	0.116	0.219	-0.079	0.541	-0.118	0.3423	0.658
MMQ15	I am afraid to open up with other people	0.322	0.008	-0.07	-0.093	0.539	-0.136	0.3913	0.609
IMQ21	I’m good at keeping my thoughts to myself	0.139	0.306	-0.017	0.105	-0.52	0.139	0.3791	0.621
MMQ11	I can tolerate frustrations of daily life	0.063	0.2	0.213	-0.013	-0.083	0.542	0.4761	0.524
MMQ25	I am able to bear the emotional load of stressful situations	0.339	0.045	0.2	-0.001	-0.132	0.488	0.5429	0.457
MMQ30	I am able to cope with difficult situations	0.305	0.186	0.198	0.04	-0.075	0.44	0.566	0.434
CAMSQ20	Knowing the best decision for oneself in tough situations	0.182	0.003	0.34	0.241	0.105	0.401	0.5852	0.415
MMQ22	I can usually adapt myself to different contexts with no difficulties	0.135	0.178	-0.058	0.034	-0.061	0.39	0.2314	0.769
IMQ23	I’m confident I’m correct when I perform a new task	0.023	-0.164	0.304	0.143	-0.036	0.381	0.2857	0.714
MentS19	Aversion to reflecting on personal issues	0.261	0.204	0.183	0.121	0.138	-0.364	0.4388	0.561
MentS27	Belief in the futility of considering others’ intentions or desires	0.224	0.294	-0.314	0.197	0.02	-0.317	0.29	0.71

[truncated: 30 more sheets: 1-10, 1-11, 1-12, 1-13, 1-14, 1-15, 1-16, 1-17, 1-18, 1-19, 2-1, 2-2, 2-3, 2-4, 2-5, 2-6, 2-7, 2-8, 2-9, 2-10 …]
